# Supplementary material for: StrandAdvantage test for early‐line and advanced‐stage treatment decisions in solid tumors
Source: Cancer Med. 2017 Apr 3;6(5):883–901. doi: 10.1002/cam4.1037 (PMC5430095; doi:10.1002/cam4.1037)
Supplement: Supplementary file 2 — Table S1. (A) Samples list for validation. (B). Coverage statistics of validation samples. (C). Median average coverage genewise. Table S2. (A) List of variants from clinical samples (validation). (B) List of variants from clinical samples (CLIA production lab). Table S3. Clinical relevance of 152 genes. Table S4. SOC markers for lung, breast, colorectal, and melanoma. Table S5. IHC stains and scoring. Table S6. Antibodies used for IHC in the SA test. Table S7. Probability of detecting SNVs (A, B) and InDels (C) at various coverages and variant allele frequencies using an in silico downsampling experiment*. Table S8. (A) Constitution of pools 1, 2, and 3 and the variants present in them. Table S9. (A) Sensitivity of SNV and InDel detection in three sample pools with mutations at 5%, 5–10%, and 10% (summarized with specificity). (B). Performance of SNV detection by the SA test using QMRS FFPE control sample (HD200) with known variants. Table S10. (A) Second method validation for accuracy of SNV calls.(B) Comparison of SNV calling between the SA test and TSACP. Table S11. SNV/InDels specificity calculations on (A) HapMap cell line NA12878 and (B) QMRS FFPE. Table S12. Copy number (amplifications and deletions) detected in control cell lines. Table S13. Second method validation for accuracy of CNV calls. Table S14. Limit of detection of translocations at varying tumor percentages. Table S15. Second method validation for accuracy of translocations. Table S16. SA test versus 48‐gene test. Table S17. List of off‐label and clinical trial recommendations. Table S18. Frequently mutated genes in SOC tissues. [file CAM4-6-883-s002.xlsx]

## Sheet: S1A_Validation_Sample_List
Supplemental Table S1A: Samples List for Validation
cell line	Tissue type	Source	Gene	Mutation	Purpose	Sample details	Comments on sample
NA12878	cell line	Coriell	All	germline	Sensitivity, Specificity, Reproducibility, LOD	CEPH- Utah family	Most sequenced sample, completely characterized germline
NA12879	cell line	Coriell	All	germline	Sensitivity, Specificity, Reproducibility, LOD	CEPH- Utah family	characterized germline
NA16533	cell line	Coriell	All	germline	Tissue/ cell line derived DNA- CNV call profile building	1000 genome	characterized germline
NA18523	cell line	Coriell	All	germline	Tissue/ cell line derived DNA- CNV call profile building	1000 genome	characterized germline
NA18912	cell line	Coriell	All	germline	Tissue/ cell line derived DNA- CNV call profile building	1000 genome	characterized germline
NA19190	cell line	Coriell	All	germline	Tissue/ cell line derived DNA- CNV call profile building	1000 genome	characterized germline
NA20127	cell line	Coriell	All	germline	Tissue/ cell line derived DNA- CNV call profile building	1000 genome	characterized germline
NA20813	cell line	Coriell	All	germline	Tissue/ cell line derived DNA- CNV call profile building	1000 genome	characterized germline
NA24143	cell line	Coriell	All	germline	Tissue/ cell line derived DNA- CNV call profile building	1000 genome	characterized germline
NA24631	cell line	Coriell	All	germline	Tissue/ cell line derived DNA- CNV call profile building	1000 genome	characterized germline
HG02322	cell line	Coriell	All	germline	Tissue/ cell line derived DNA- CNV call profile building	1000 genome	characterized germline
HG02497	cell line	Coriell	All	germline	Tissue/ cell line derived DNA- CNV call profile building	1000 genome	characterized germline
HG02769	cell line	Coriell	All	germline	Tissue/ cell line derived DNA- CNV call profile building	1000 genome	characterized germline
HG03052	cell line	Coriell	All	germline	Tissue/ cell line derived DNA- CNV call profile building	1000 genome	characterized germline
HG03091	cell line	Coriell	All	germline	Tissue/ cell line derived DNA- CNV call profile building	1000 genome	characterized germline
HG03198	cell line	Coriell	All	germline	Tissue/ cell line derived DNA- CNV call profile building	1000 genome	characterized germline
HG03575	cell line	Coriell	All	germline	Tissue/ cell line derived DNA- CNV call profile building	1000 genome	characterized germline
HG03616	cell line	Coriell	All	germline	Tissue/ cell line derived DNA- CNV call profile building	1000 genome	characterized germline
LC-2/ad	cell line	ATCC	ROS	ROS/GOPC	Translocation Sensitivity and LOD	cancer cell line with characterized translocation iin ROS/GOPC
Breast	FFPE	Biochain	All	germline	FFPE derived DNA- CNV call profile building	Normal tissue
Colon	FFPE	Biochain	All	germline	FFPE derived DNA- CNV call profile building	Normal tissue
Kidney	FFPE	Biochain	All	germline	FFPE derived DNA- CNV call profile building	Normal tissue
Liver	FFPE	Biochain	All	germline	FFPE derived DNA- CNV call profile building	Normal tissue
Lung	FFPE	Biochain	All	germline	FFPE derived DNA- CNV call profile building	Normal tissue
Pancreas	FFPE	Biochain	All	germline	FFPE derived DNA- CNV call profile building	Normal tissue
Prostate	FFPE	Biochain	All	germline	FFPE derived DNA- CNV call profile building	Normal tissue
Bladder	FFPE	Biochain	All	germline	FFPE derived DNA- CNV call profile building	Normal tissue
Lymph Node	FFPE	Biochain	All	germline	FFPE derived DNA- CNV call profile building	Normal tissue
Spleen	FFPE	Biochain	All	germline	FFPE derived DNA- CNV call profile building	Normal tissue
HCC1143	cell line	ATCC	CCND1, MYC, AKT1, SRC, MDM2	Amplifications in all genes and deletion in PBRM1	cell line DNA - CNV validation	cancer cell line with multiple CNV variants
HCC2218	cell line	ATCC	ERBB2	Amplification	cell line DNA - CNV validation	cancer cell line with multiple CNV variants
HCC827	cell line	ATCC	MET, EGFR	Amplification and small deletion	cell line DNA - CNV validation, SNP detection	cancer cell line with variants
J.RT3-T3.5	cell line	ATCC			cell line DNA for SNP LOD, Sensitivity	cancer cell line with multiple variants
HCC2228	cell line	ATCC			cell line DNA - translocation validation	cancer cell line with validated translocation
Jurkat	cell line	ATCC			cell line DNA for SNP LOD, Sensitivity	cancer cell lines with multiple variants
LoVo	cell line	ATCC			cell line DNA for SNP LOD, Sensitivity	cancer cell lines with multiple variants
MDAMB435	cell line	ATCC			cell line DNA for SNP LOD, Sensitivity	cancer cell lines with multiple variants
GM24143	FFPE	Horizon Diagnsotics			FFPE derived DNA for Accuracy, reproducibility, CNV validation	FFPE derived DNA from Normal 1000 genome sample
GM24385	FFPE	Horizon Diagnsotics			FFPE derived DNA for Accuracy, reproducibility, CNV validation	FFPE derived DNA from Normal 1000 genome sample
HD717	FFPE	Horizon Diagnsotics			FFPE derived DNA - translocation validation	Slides from FFPE cell lines with known translocations in ALK, ROS and RET
HD719	FFPE	Horizon Diagnsotics			FFPE derived DNA - translocation validation	Slides from FFPE cell lines with known translocation in EML4-ALK
HD725	FFPE	Horizon Diagnsotics			FFPE derived DNA - translocation validation	Slides from FFPE cell lines with known translocation in ROS??
HD727	FFPE	Horizon Diagnsotics			FFPE derived DNA - translocation validation	Slides from FFPE cell lines with known translocation in RET
HD200	FFPE	Horizon Diagnsotics			FFPE derived DNA - Quantitative multiplex control sample, Sensitivity, Reproducibility, LOD and Positive Control for clinical runs	Mix of well characterized cancer cell lines to create a wide range of somatic mutations at varying frequencies.
A549	cell line	ATCC	KRAS, CDKN2A	CNV, SNP-InDels
Cu141208-24-326452 T NSCLC_1	FFPE	Cureline		SNP-InDels, CNV, Translocation
Cureline-1038	FFPE	Cureline		SNP-InDels, CNV, Translocation
Cureline-18040	FFPE	Cureline		SNP-InDels, CNV, Translocation
Esophagus	FFPE	Biochain		germline
FFD-411	FFPE	Clinical		SNP-InDels, CNV, Translocation
FFD-471	FFPE	Clinical		SNP-InDels, CNV, Translocation
FFD-472	FFPE	Clinical		SNP-InDels, CNV, Translocation
FFD-473	FFPE	Clinical		SNP-InDels, CNV, Translocation
FFD-475	FFPE	Clinical		SNP-InDels, CNV, Translocation
FFD-510	FFPE	Clinical		SNP-InDels, CNV, Translocation
FFD-522	FFPE	Clinical		SNP-InDels, CNV, Translocation
FFD-530	FFPE	Clinical		SNP-InDels, CNV, Translocation
FFP-381	FFPE	Clinical		SNP-InDels, CNV, Translocation
FFP-529	FFPE	Clinical		SNP-InDels, CNV, Translocation
GM08207	cell line	Clinical				1000 genome
HCCC2228	cell line	ATCC		Translocation
HD701	cell line	Horizon Diagnsotics		SNP-InDels			Multiple QMRS
Thyroid	FFPE	Biochain		germline
Uterus	FFPE	Biochain		germline

## Sheet: S1B_Coverage_Stats_Validation
Supplemental Table S1B: Coverage Statistics of Validation Samples
Category	Logical Run Numbers	Sample	#Total Reads	%Unaligned Reads	%Filtered Reads(duplicate reads)	%Bases(Q>=30)	%LC(Filtered_100x)	%On Target Reads(Filtered_100x)	%LC(Filtered_150x)	Average Coverage	%On Target Reads(Filtered_150x)	snpCall	%CTGA-Mutations	% of target region bases with coverage below 100	% of target region bases with coverage below 200
Cell Lines	R1	HG02497_S3_DMiSeq03-Run0016	7637505	1.16	18.62	94.73	0.53	55.76	1.08	724.72	55.76	315	35.56	0.529679	1.72139
Cell Lines	R1	HG02769_S4_DMiSeq03-Run0016	6511613	1.65	11.95	94.33	0.73	58.97	1.36	715.22	58.97	299	40.13	0.728339	2.30684
Cell Lines	R1	HG03575_S5_DMiSeq03-Run0016	7652395	1.35	25.48	94.2	0.42	60.86	0.91	707.65	60.86	290	37.24	0.420894	1.60129
Cell Lines	R1	HG03616_S6_DMiSeq03-Run0016	7409423	1.04	17.05	94.5	0.48	62.17	0.92	804.63	62.17	264	39.39	0.482285	1.56865
Cell Lines	R1	NA12878_S1_DMiSeq03-Run0016	7652712	1.38	21.68	94.58	0.58	54.57	1.18	674.92	54.57	278	33.81	0.58493	2.01569
Cell Lines	R1	NA12879_S2_DMiSeq03-Run0016	7285059	0.85	23.65	94.48	0.54	62.45	1.02	719.02	62.45	246	34.55	0.53695	1.69945
Cell Lines	R1	NA18523_S7_DMiSeq03-Run0016	7994293	1.34	16.88	94.36	0.42	55.45	0.86	770.12	55.45	299	36.12	0.418439	1.43629
Cell Lines	R1	NA19190_S8_DMiSeq03-Run0016	9196095	1.32	14.45	94.56	0.34	52.81	0.78	874.18	52.81	340	35.59	0.341103	1.20757
Cell Lines	R2	GM08207_S1_DMiSeq02-Run0026	7136538	0.95	13.77	95.92	0.76	57.73	1.61	762.48	57.73	236	36.86	0.762963	2.75939
Cell Lines	R2	NA20127_S6_DMiSeq02-Run0026	6257400	1.08	13.18	95.52	0.77	51.99	1.71	600.9	51.99	308	32.79	45.9988	53.4091
Cell Lines	R2	NA20813_S7_DMiSeq02-Run0026	7034259	1.08	13.56	95.8	0.68	55.16	1.45	712.79	55.16	266	36.09	0.622747	1.99741
Cell Lines	R2	HG03198_S4_DMiSeq02-Run0026	8451589	1.18	11.31	95.49	0.53	53.86	0.96	860.45	53.86	305	34.75	0.735951	2.60444
Cell Lines	R2	HG03091_S3_DMiSeq02-Run0026	6889712	1.3	12.42	95.73	0.74	52.92	1.54	678.33	52.92	311	38.59	0.53017	1.70401
Cell Lines	R2	HG03052_S2_DMiSeq02-Run0026	7919497	1.54	12.48	95.61	0.62	51.02	1.25	747.61	51.02	322	38.2	39.0597	46.8544
Cell Lines	R2	NA18912_S5_DMiSeq02-Run0026	6195313	2.02	15.53	94.29	39.06	48.36	43.29	529.02	48.36	469	24.95	0.767629	3.01084
Cell Lines	R2	HG02322_S8_DMiSeq02-Run0026	4568089	2.62	16.73	93.89	45.97	49.28	50.41	389.17	49.28	575	28.17	0.684874	2.42258
Cell Lines	R3	HCC2228_S1_DMiSeq03-Run0020	8771000	1.27	6.5	94.35	0.76	48.51	1.36	856.67	48.51	216	38.43	0.755596	2.28619
Cell Lines	R3	LC-2_S5_DMiSeq03-Run0020	6513326	0.96	6.5	94.19	1.07	59.91	2.08	804.9	59.91	234	38.03	1.07041	3.78928
Cell Lines	RP1	GM08207_S8_DMiSeq02-Run0025	7190959	1.12	11.87	93.51	0.9	57.44	1.81	776.89	57.44	237	36.29	0.902934	3.00286
Cell Lines	RP1	HD701_S7_DMiSeq02-Run0025	7642019	1.32	8.46	93.5	1.14	53.27	2.21	797.85	53.27	667	39.58	1.14039	3.98286
Cell Lines	R7	HCC1143_S1_DMiSeq02-Run0014	10939083	1.06	13.51	93.55	1.14	56.13	1.62	1115.81	56.13	213	36.62	1.13843	2.26556
Cell Lines	R8	HCC2218_S1_DMiSeq01-Run0035	10482135	1.34	7.6	95.24	0.79	45.42	1.51	928.26	45.42	238	33.61	0.791621	2.47011
Cell Lines	R9	A549_S1_DMiSeq02-Run0027	10796832	1.3	11.88	94.46	0.67	46.03	1.09	923.89	46.03	240	37.08	0.67407	1.68794
Cell Lines	R10	HCC1143_S1_DMiSeq03-Run0014	8888055	1	8.84	95.98	1.31	56.11	1.95	977.42	56.11	214	36.45	1.30541	2.69488
Cell Lines	RP1A	GM08207_S8_DMiSeq02-Run0028	7797354	1.01	12.43	94.82	0.47	58.01	1	844.72	58.01	231	37.66	0.520785	1.72238
Cell Lines	RP1A	HD701_S7_DMiSeq02-Run0028	8046202	1.23	8.4	94.8	0.68	53.5	1.37	845.26	53.5	671	39.64	0.732681	2.24493
Cell Lines	RP1B	GM08207_S8_DMiSeq02-Run0029	7019955	0.61	12.61	95.59	0.61	61.69	1.2	814.26	61.69	230	36.96	0.60654	1.99777
Cell Lines	RP1B	HD701_S7_DMiSeq02-Run0029	8480543	0.87	8.89	95.58	0.65	54.71	1.32	911.47	54.71	666	39.79	0.649759	2.13198
FFPE Control and Biochain	R11	GM24143_S4_DMiSeq02-Run0023	9425177	3.84	6.18	93.17	0.26	45.76	1.41	831.73	45.76	254	35.43	0.539334	2.16933
FFPE Control and Biochain	R11	GM24385_S5_DMiSeq02-Run0023	8911581	2.25	8.74	94.1	0.15	54.46	0.7	925.18	54.46	241	40.25	0.255175	4.74359
FFPE Control and Biochain	R11	Bladder_S1_DMiSeq02-Run0023	9888952	3.04	12.13	94.55	0.54	44.84	1.13	804.18	44.84	248	39.11	0.153746	1.57051
FFPE Control and Biochain	R11	Spleen_S2_DMiSeq02-Run0023	9769033	2.66	8.38	94.69	0.25	47.02	0.53	889.29	47.02	259	39.38	0.694548	3.16672
FFPE Control and Biochain	R11	LymphNode_S3_DMiSeq02-Run0023	8332535	4.11	11.47	94.11	0.69	46.91	1.6	705.47	46.91	405	23.21	0.246042	1.03142
FFPE Control and Biochain	R13	BREAST_S1_DMiSeq02-Run0016	11349018	1.82	17.48	95.16	1.01	50.54	1.51	990.43	50.54	252	38.1	1.00596	2.09126
FFPE Control and Biochain	R13	COLON_S2_DMiSeq02-Run0016	9348570	1.71	10.96	95.11	0.84	54.42	1.25	968.08	54.42	248	36.69	0.837032	1.67647
FFPE Control and Biochain	R13	KIDNEY_S3_DMiSeq02-Run0016	10343802	2.75	9.64	94.67	0.83	54.22	1.31	1069.27	54.22	251	39.84	0.827729	1.74824
FFPE Control and Biochain	R13	LIVER_S4_DMiSeq02-Run0016	10412999	4.18	17.86	94.05	0.7	44.95	1.06	778.34	44.95	261	39.08	0.695038	1.64199
FFPE Control and Biochain	R13	LUNG_S5_DMiSeq02-Run0016	9957573	5.55	10.64	93.26	0.88	46.35	1.36	830.89	46.35	240	40	0.876448	1.95512
FFPE Control and Biochain	R13A	BREAST_S1_DMiSeq02-Run0019	11070740	1.52	19.12	95.36	0.35	54.6	0.76	1023.94	54.6	253	37.55	0.353762	1.35605
FFPE Control and Biochain	R13A	COLON_S2_DMiSeq02-Run0019	11533618	1.55	13.68	95.26	0.13	56.25	0.4	1191.4	56.25	247	38.46	0.128529	0.613939
FFPE Control and Biochain	R13A	KIDNEY_S3_DMiSeq02-Run0019	9285551	2.18	9.84	95	0.29	57.8	0.67	1028.29	57.8	249	40.56	0.287416	1.18002
FFPE Control and Biochain	R13A	LIVER_S4_DMiSeq02-Run0019	8656708	3.73	17.14	94.22	0.17	48.33	0.53	708.12	48.33	265	39.25	0.169904	1.06624
FFPE Control and Biochain	R13A	LUNG_S5_DMiSeq02-Run0019	9906835	4.84	10.84	93.8	0.25	46.47	0.69	833.84	46.47	238	40.34	0.253386	1.28889
FFPE Control and Biochain	R14	Prostate_S1_DMiSeq03-Run0015	12975732	2.17	18.31	95.11	0.17	52.78	0.49	1151.43	52.78	242	38.84	3.31018	31.1609
FFPE Control and Biochain	R14	Esophagus_S2_DMiSeq03-Run0015	4781023	6.47	23.38	93.28	3.31	36.02	12.72	235.53	36.02	881	61.98	0.109678	0.71346
FFPE Control and Biochain	R14	Thyroid_S3_DMiSeq03-Run0015	4852185	5.8	17.48	93.49	1.24	47.09	4.05	359.62	47.09	366	46.45	0.170671	0.801986
FFPE Control and Biochain	R14	Uterus_S4_DMiSeq03-Run0015	5634561	9.93	21.86	91.63	1.69	36.03	8.89	274.82	36.03	999	61.36	1.23731	9.675
FFPE Control and Biochain	R14	Pancreas_S5_DMiSeq03-Run0015	13399442	1.59	27.86	95.21	0.11	53.66	0.36	1056.54	53.66	270	38.15	1.68973	29.6873
FFPE Control and Biochain	R16	GM24385A_S2_DMiSeq03-Run0019	11742733	0.93	18.51	95.29	0.42	60.68	1	1217.68	60.68	242	39.26	0.419863	1.70491
FFPE Control and Biochain	R16	GM24385B_S3_DMiSeq03-Run0019	13511255	2.17	15.96	95.23	0.59	48.12	1.22	1128.5	48.12	235	39.57	0.590213	2.03199
FFPE Control and Biochain	R18	GM24385_S1_DMiSeq03-Run0018	9825371	3.79	13.93	94.29	1.36	44.38	2.59	761.16	44.38	652	40.8	1.36306	4.46768
FFPE Control and Biochain	R19A	GM24385_S1_DMiSeq01-Run0044	10814996	2.57	9.6	93.57	0.1	51.51	0.58	1046.32	51.51	234	40.17	0.0991512	1.12267
FFPE Control and Biochain	R19B	GM24385_S1_DMiSeq02-Run0024	10948353	2.73	9.78	93.2	0.14	51.46	0.51	1054.07	51.46	238	40.34	0.141015	1.13449
FFPE Control and Biochain	R19C	GM24385_S1_DMiSeq03-Run0017	10079936	2.69	9.21	94.73	0.13	51.53	0.63	979.62	51.53	237	39.66	0.130733	1.43561
FFPE QMRS	R11	QMSR1-R15_S6_DMiSeq02-Run0023	8117969	3.87	7.02	93.82	712.36	45.77	3.2	712.36	45.77	145	27.73	1.299	5.8793
FFPE QMRS	R13	HD200_S6_DMiSeq02-Run0016	7092463	5.85	5.69	92.57	620.16	44.97	8.61	620.16	44.97	144	27.49	2.70083	19.8748
FFPE QMRS	R13A	HD200_S6_DMiSeq02-Run0019	5221567	4.62	5.1	93.43	491.73	47.44	13.66	491.73	47.44	145	27.85	3.02746	28.5201
FFPE QMRS	R14	QMSR1-R15_S6_DMiSeq03-Run0015	13288333	4.23	11.57	94.11	1083.34	46.77	1.27	1083.34	46.77	144	27.81	0.561857	2.33507
FFPE QMRS	R16	HD200_S1_DMiSeq03-Run0019	12398184	2.05	18.15	95.19	1001.93	53.51	1.37	1001.93	53.51	155	32.7	0.614003	2.19408
FFPE QMRS	R18	QMRS_S2_DMiSeq03-Run0018	12422317	3.18	17.44	94.73	785.51	44.79	1.92	785.51	44.79	144	80.39	0.953076	3.40408
FFPE QMRS	R19A	QMRS-INDIA_S2_DMiSeq01-Run0044	12329078	3.65	12.86	93.43	1064.73	51.02	1.28	1064.73	51.02	145	28.94	0.504325	2.45503
FFPE QMRS	R19B	QMRS-INDIA_S2_DMiSeq02-Run0024	12491903	3.58	13.19	93.3	1075.49	51.06	1.2	1075.49	51.06	145	29.66	0.486943	2.4778
FFPE QMRS	R19C	QMRS-INDIA_S2_DMiSeq03-Run0017	11507135	3.95	12.24	94.37	1001.4	50.79	1.4	1001.4	50.79	147	28.88	0.516438	2.75028
Clinical	R16	FFP-529_S4_DMiSeq03-Run0019	6138211	4.19	26.61	94.2	3.35	52.65	6.33	466.94	52.65	237	38.82	3.34862	10.1848
Clinical	R16	FFD-530_S5_DMiSeq03-Run0019	8733225	2.6	26.99	94.63	0.66	46.28	1.63	593.95	46.28	324	39.51	0.657825	3.53468
Clinical	R16	FFD-411_S6_DMiSeq03-Run0019	7743584	1.58	36.84	95.62	0.87	51.41	2.74	504.09	51.41	279	36.2	0.869092	6.3187
Clinical	R17A	1038_BREAST_2_S1_DMiSeq03-Run0021	9700337	3.17	21.8	94.47	0.48	42.97	1.09	649.31	42.97	298	43.62	0.478655	2.08034
Clinical	R17A	NSCLC_1_S2_DMiSeq03-Run0021	8510219	4.44	16.15	93.79	0.9	50.17	1.99	717.93	50.17	276	35.87	0.906511	3.40378
Clinical	R17A	2010_LUNG_CR_1_S3_DMiSeq03-Run0021	3124303	6.84	24.84	93.19	10.46	45.95	29.1	200.82	45.95	411	47.2	10.4628	53.8691
Clinical	R17A	FFP-381_S6_DMiSeq03-Run0021	10001492	2.72	29.29	94.38	0.16	41.86	0.4	585.98	41.86	364	30.77	0.159376	0.851966
Clinical	R17B	FFP-381WS_S1_DMiSeq03-Run0022	8235085	3.22	27.97	94.04	0.16	45.55	0.44	533.22	45.55	276	40.58	0.156928	1.01858
Clinical	R17B	Cureline18040WS_S2_DMiSeq03-Run0022	6842058	3.01	24.13	94.53	0.32	46.63	1.11	482.85	46.63	301	46.51	0.321446	3.00979
Clinical	R17B	Cureline1038MY_S3_DMiSeq03-Run0022	4065259	7.13	11.92	92.46	2.59	49.88	7.29	349.62	49.88	332	47.29	2.59189	16.0189
Clinical	R17B	FFD-529MY_S6_DMiSeq03-Run0022	8987429	6.05	25.42	92.7	0.88	46.35	2.13	593.75	46.35	239	38.91	0.875958	4.13546
Clinical	R18	FFD-411_S5_DMiSeq03-Run0018	6047115	3.35	25.26	94.93	2.17	45.9	6.02	413.18	45.9	269	37.92	2.17129	12.7908
Clinical	R18	FFD-510_S4_DMiSeq03-Run0018	9498604	3.94	23.76	94.33	0.59	43.43	1.27	626.87	43.43	279	35.48	0.588676	2.05157
Clinical	R18	FFD-522_S3_DMiSeq03-Run0018	11441881	3.34	20.21	94.85	1.81	40.45	3.73	745.29	40.45	260	38.85	1.81251	6.42016
Clinical	R18	FFD-530_S6_DMiSeq03-Run0018	7415003	4.27	19.17	94	1.05	41.65	2.68	497.27	41.65	332	40.06	1.04513	6.17707
Clinical	R19A	FFD-471_S3_DMiSeq01-Run0044	9241264	3.66	13.28	94.04	0.66	48.19	1.41	794.81	48.19	250	35.2	0.656601	2.65774
Clinical	R19A	FFD-472_S4_DMiSeq01-Run0044	9293216	4.11	20.2	93.78	0.45	49.92	0.93	742.09	49.92	283	37.46	0.452668	1.91203
Clinical	R19A	FFD-475_S5_DMiSeq01-Run0044	9609821	2.5	15.42	94.46	0.71	52.69	1.48	890.39	52.69	288	36.46	0.71242	2.84772
Clinical	R19A	FFD-510_S6_DMiSeq01-Run0044	9381129	3.75	24.14	93.95	0.64	44.53	1.2	631.22	44.53	285	35.09	0.635302	2.10494
Clinical	R19B	FFD-471_S3_DMiSeq02-Run0024	9419741	3.68	13.61	93.75	0.64	48.12	1.34	805.54	48.12	247	36.03	0.642157	2.56985
Clinical	R19B	FFD-472_S4_DMiSeq02-Run0024	9403059	4.05	20.59	93.52	0.49	49.81	0.91	747.01	49.81	278	37.41	0.485963	1.86355
Clinical	R19B	FFD-475_S5_DMiSeq02-Run0024	9701287	2.59	15.69	94.21	0.67	52.62	1.39	894.47	52.62	281	37.72	0.667863	2.64326
Clinical	R19B	FFD-510_S6_DMiSeq02-Run0024	9510795	3.74	24.59	93.64	0.62	44.41	1.24	635.12	44.41	289	34.6	0.623551	2.0741
Clinical	R19C	FFD-471_S3_DMiSeq03-Run0017	8772147	3.95	12.83	94.89	0.68	48.3	1.55	757.02	48.3	254	34.25	0.684755	2.80537
Clinical	R19C	FFD-472_S4_DMiSeq03-Run0017	8684250	4.41	19.32	94.65	0.5	50.1	1.08	701.12	50.1	284	37.68	0.504814	2.1189
Clinical	R19C	FFD-475_S5_DMiSeq03-Run0017	8952626	2.73	14.63	95.35	0.78	52.85	1.62	837.65	52.85	289	37.02	0.780479	3.08433
Clinical	R19C	FFD-510_S6_DMiSeq03-Run0017	8809696	4.09	23.31	94.85	0.71	44.7	1.36	599.01	44.7	287	34.49	0.712175	2.29132

## Sheet: S1C_Median_Average_Coverage
Supplemental Table S1C: Median Average Coverage Gene-wise
Name	Median Average Coverage
ABCB1	850.477
ABCC1	770.436
AKT1	668.952
AKT2	707.263
AKT3	806.088
ALK	737.509
APC	766.854
AR	546.545
ATM	755.763
ATR	779.287
ATRX	626.916
AURKA	936.644
AURKB	760.716
AXL	694.765
BCL2	691.128
BCL2L2	913.197
BRAF	821.271
BRCA1	811.87
BRCA2	780.51
C11ORF30	901.006
CBL	806.857
CCND1	541.843
CCND3	580.971
CCNE1	812.949
CDK4	980.017
CDK8	868.562
CDKN1A	984.885
CDKN1B	1056.42
CDKN2A	680.018
CHEK1	788.017
CHEK2	726.871
CSF1R	702.731
CTNNB1	729.797
CYP2B6	885.015
CYP2C19	714.824
CYP2C8	853.664
CYP2D6	637.538
DAXX	794.256
DDR2	861.319
DHFR	875.53
DPYD	707.317
EGFR	982.487
EP300	824.62
EPHA3	776.892
ERBB2	628.791
ERBB3	904.177
ERBB4	712.519
ERCC1	696.417
ERCC2	595.21
ERCC5	901.494
ESR1	774.158
EZH2	952.439
FANCA	701.396
FANCC	849.494
FANCD2	885.859
FBXW7	693.689
FGFR1	740.392
FGFR2	946.783
FGFR3	449.578
FGFR4	570.062
FLT1	844.461
FLT3	866.477
FLT4	591.18
GATA1	464.35
GNA11	612.102
GNAQ	719.16
GNAS	936.626
GSK3B	826.346
GSTP1	750.869
HGF	800.001
HRAS	590.49
IDH1	894.681
IDH2	770.703
IGF1R	828.453
IKBKE	756.214
JAK1	878.902
JAK2	709.699
JAK3	452.272
JUN	734.69
KDR	740.429
KEAP1	564.168
KIT	753.065
KRAS	828.761
MAP2K1	875.582
MAP2K2	556.761
MAP2K4	782.236
MAP3K1	840.811
MDM2	797.033
MDM4	845.278
MED12	698.089
MET	850.733
MITF	859.779
MLH1	864.92
MRE11A	723.168
MTHFR	597.585
MTOR	811.632
MYC	1031.51
MYCN	503.657
MYD88	816.512
NF1	806.071
NFE2L2	902.581
NOTCH1	499.359
NOTCH2	889.004
NRAS	979.565
NTRK1	632.132
PARP1	929.144
PBRM1	812.474
PDGFRA	804.971
PDGFRB	755.017
PIK3CA	772.281
PIK3R1	967.405
PIK3R2	436.568
PLK1	733.798
PRKCD	692.677
PTEN	849.319
PTPN11	765.656
RAD50	763.768
RAD51	886.815
RAD51C	815.986
RAF1	808.235
RB1	616.183
RET	636.112
ROS1	751.602
RPTOR	779.714
RRM1	832.393
SLC29A1	510.725
SLCO1B1	659.883
SMAD4	662.506
SMO	740.067
SPARC	832.444
SRC	595.965
STAT3	853.14
STK11	607.017
STK11IP	620.771
SULT1A1	956.312
SYK	890.703
TET2	827.346
TGFBR2	838.046
TNFAIP3	951.261
TOP1	953.165
TOP2A	813.832
TOP2B	728.791
TP53	682.792
TPMT	571.054
TSC1	913.046
TSC2	610.581
TYMP	282.804
UGT1A1	957.74
VHL	737.307
XPA	730.873
XPC	824.646
XRCC1	634.301

## Sheet: S2A_Clinical_Validation_Samples
Supplemental Table S2A: List of Variants from Clinical Samples (Validation)
STRAN ID	Primary Tissue	Gene	Variant
FFP-222	NSCLC	MYC	Amplification
FFP-227	Lung adenocarcinoma	EGFR	T790M
FFP-227	Lung adenocarcinoma	CLIP4-ALK	Translocation
FFP-227	Lung adenocarcinoma	EPB41L2-ROS1	Translocation
FFP-291	Breast Carcinoma	MET	N375S
FFP-307	Unknown	KRAS	p.Gly13Asp
FFP-482	Urothelial carcinoma	MET	Amplification
FFP-482	Urothelial carcinoma	AKT2	Amplification
FFP-483	Breast Carcinoma	CCNE1	Amplification
FFP-661	Breast	MYC	Amplification
RESCH-146	Melanoma	BRAF	V600E
RESCH-170	NSCLC	EML4-ALK	Translocation
RESCH-185	Melanoma	BRAF	V600E
RESCH-186	NSCLC	BRAF	V600E
RESCH-186	NSCLC	KRAS	G12V
RESCH-187	NCSLC	EGFR	exon 19 (E746_P753delinsVS)
RESCH-191	NSCLC	KRAS	G12V
RESCH-194	Lung	EGFR	L858R
RESCH-196	Melanoma	BRAF	V600E
RESCH-197	NSCLC	KRAS	G12D
RESCH-455	Unknown	MET	Amplification
SLS-001	Thyroid	CCDC6-RET	Translocation
SLS-001	Thyroid	RET-CCDC6	Translocation
SLS-005	Thyroid	NBAS-RET	Translocation
SLS-008	Lung	CDK4	Amplification
SLS-008	Lung	MDM2	Amplification
SLS-008	Lung	AKT3-ALK	Translocation
SLS-010	Lung Cancer	CDK4	Amplification
SLS-016	Breast	ERBB2	Amplification
SLS-017	Breast cancer	AURKA	Amplification
SLS-024	Breast	CCDC6-RET	Translocation
SLS-024	Breast	EZR-ALK	Translocation
SLS-026	Breast	ERBB2	Amplification
SLS-026	Breast	MYC	Amplification
SLS-026	Breast	PIK3CA	p.His1047Arg
SLS-027	Breast Cancer	FGFR1	Amplification
SLS-027	Breast Cancer	MYC	Amplification
SLS-027	Breast Cancer	CLIP4-ALK	Translocation
SLS-030	Colorectal Carcinoma	KRAS	p.Gly12Val
SLS-030	Colorectal Carcinoma	TP53	p.Arg273His
SLS-041	Colorectal Cancer	PIK3CA	p.His1047Arg
SLS-050	Breast Cancer	ERCC1	Amplification
SLS-050	Breast Cancer	MYC	Amplification
SLS-052	Breast Cancer	CCNE1	Amplification
SLS-052	Breast Cancer	ERBB2	Amplification
SLS-055	Ovarian Carcinoma	BRAF	p.Val600Glu
SLS-056	Ovarian Carcinoma	CCNE1	Amplification
SLS-056	Ovarian Carcinoma	MYC	Amplification
SLS-056	Ovarian Carcinoma	FGFR1	Deletion
SLS-056	Ovarian Carcinoma	MAP2K4	Deletion
SLS-089	Breast Cancer	MET	N375S
STRAN-223	-	KRAS	G12C
STRAN-2237	Lung	EML4-ALK	Translocation
STRAN-232	-	KRAS	G13D
STRAN-238	-	KRAS	G12S
STRAN-239	-	KRAS	G12D
STRAN-244	-	KRAS	G12D
STRAN-852	Breast	MET	Amplification
STRAN-852	Breast	FGFR1	Amplification
STRAN-852	Breast	NOTCH2	Amplification
STRAN-854	Breast Cancer	ERCC1	Amplification
STRAN-854	Breast Cancer	NOTCH2	Amplification
STRAN-857	Colorectal carcinoma	EGFR	Amplification
STRAN-857	Colorectal carcinoma	AURKA	Amplification
STRAN-859	Colorectal carcinoma	KRAS	p.Ala146Thr
STRAN-860	Colorectal carcinoma	TP53	Neutral
WX-543	Lung	EZR-ALK	Translocation
STRAN-858	Colon	TSC2	Neutral

## Sheet: S2B_CLIA_Samples
Supplemental Table S2B: List of Variants from Clinical Samples (CLIA Production Lab)
STRAN ID	Primary Tissue	Tumor Percentage	Gene	NGS Variant Call	SOC-related Non-NGS Testing	Reported in SOC
STRAN-505	Small Cell Lung Cancer	0.8	AKT1	Amplification	-	No
STRAN-505	Small Cell Lung Cancer	0.8	BRAF	p.Gly466Val	-	No
STRAN-505	Small Cell Lung Cancer	0.8	MYC	Amplification	-	No
STRAN-505	Small Cell Lung Cancer	0.8	AKT2	Amplification	-	No
STRAN-505	Small Cell Lung Cancer	0.8	AURKA	Amplification	-	No
STRAN-505	Small Cell Lung Cancer	0.8	CCND1	Amplification	-	No
STRAN-500	Colorectal Cancer	0.3	NA	-	MSI	Yes
STRAN-500	Colorectal Cancer	0.3	TS	-	IHC	Yes
STRAN-500	Colorectal Cancer	0.3	TP53	c.672+1G>A	-	No
STRAN-500	Colorectal Cancer	0.3	TOP1	-	IHC	Yes
STRAN-500	Colorectal Cancer	0.3	APC	p.Ser1434fs	-	Yes
STRAN-500	Colorectal Cancer	0.3	KRAS	p.Gly13Asp	-	Yes
STRAN-500	Colorectal Cancer	0.3	APC	p.Met1211fs	-	Yes
STRAN-500	Colorectal Cancer	0.3	ERCC1	-	IHC	Yes
STRAN-507	Colorectal Cancer	0.3	NA	-	MSI	Yes
STRAN-507	Colorectal Cancer	0.3	TS	-	IHC	Yes
STRAN-507	Colorectal Cancer	0.3	TOP1	-	IHC	Yes
STRAN-507	Colorectal Cancer	0.3	KRAS	p.Gly12Asp	-	Yes
STRAN-507	Colorectal Cancer	0.3	ERCC1	-	IHC	Yes
STRAN-509	Colorectal Cancer	0.3	NA	-	MSI	Yes
STRAN-509	Colorectal Cancer	0.3	TS	-	IHC	Yes
STRAN-509	Colorectal Cancer	0.3	APC	p.His255fs	-	Yes
STRAN-509	Colorectal Cancer	0.3	TOP1	-	IHC	Yes
STRAN-509	Colorectal Cancer	0.3	APC	p.Glu1353Ter	-	Yes
STRAN-509	Colorectal Cancer	0.3	KRAS	p.Ala146Thr	-	Yes
STRAN-509	Colorectal Cancer	0.3	ERCC1	-	IHC	Yes
STRAN-509	Colorectal Cancer	0.3	TP53	p.Arg175His	-	No
STRAN-378	Bladder Cancer	0.3	CDK4	Amplification	-	No
STRAN-378	Bladder Cancer	0.3	CCNE1	Amplification	-	No
STRAN-370	Squamous cell lung carcinoma	0.7	TLE3	-	IHC	Yes
STRAN-370	Squamous cell lung carcinoma	0.7	TP53	p.Gln317Ter	-	No
STRAN-370	Squamous cell lung carcinoma	0.7	TS	-	IHC	Yes
STRAN-370	Squamous cell lung carcinoma	0.7	TUBB3	-	IHC	Yes
STRAN-370	Squamous cell lung carcinoma	0.7	AKT2	Amplification	-	No
STRAN-370	Squamous cell lung carcinoma	0.7	ERCC1	-	IHC	Yes
STRAN-370	Squamous cell lung carcinoma	0.7	CDKN2A	Deletion	-	No
STRAN-521	Hormone receptor-negative HER2-positive Breast Cancer	0.5	TP53	p.His179Leu	-	No
STRAN-521	Hormone receptor-negative HER2-positive Breast Cancer	0.5	ER	-	IHC	Yes
STRAN-521	Hormone receptor-negative HER2-positive Breast Cancer	0.5	ERBB2	p.Val777Leu	-	Yes
STRAN-521	Hormone receptor-negative HER2-positive Breast Cancer	0.5	MYC	Amplification	-	No
STRAN-521	Hormone receptor-negative HER2-positive Breast Cancer	0.5	TOP2A	Amplification	-	Yes
STRAN-521	Hormone receptor-negative HER2-positive Breast Cancer	0.5	ERBB2	p.Glu812Lys	-	Yes
STRAN-521	Hormone receptor-negative HER2-positive Breast Cancer	0.5	CCND1	Amplification	-	No
STRAN-521	Hormone receptor-negative HER2-positive Breast Cancer	0.5	HER2	-	IHC	Yes
STRAN-521	Hormone receptor-negative HER2-positive Breast Cancer	0.5	ERBB2	Amplification	-	Yes
STRAN-521	Hormone receptor-negative HER2-positive Breast Cancer	0.5	CDKN2A	Deletion	-	No
STRAN-514	Adenocarcinoma of the Stomach	0.7	CDK4	Amplification	-	No
STRAN-514	Adenocarcinoma of the Stomach	0.7	CCND1	Amplification	-	No
STRAN-345	Small Cell Lung Cancer	0.3	TP53	p.Cys176Trp	-	No
STRAN-345	Small Cell Lung Cancer	0.3	RAD50	Deletion	-	No
STRAN-345	Small Cell Lung Cancer	0.3	BRCA2	Deletion	-	No
STRAN-345	Small Cell Lung Cancer	0.3	PTEN	Deletion	-	No
STRAN-345	Small Cell Lung Cancer	0.3	PIK3CA	Amplification	-	No
STRAN-345	Small Cell Lung Cancer	0.3	TP53	p.Gln144SerfsTer26	-	No
STRAN-347	Adenocarcinoma of the Esophagus	0.8	TP53	p.Ile255Phe	-	No
STRAN-347	Adenocarcinoma of the Esophagus	0.8	PIK3CA	p.Glu545Lys	-	No
STRAN-347	Adenocarcinoma of the Esophagus	0.8	ERBB2	Amplification	-	No
RESCH-000000578	Ethmoid Sinus Tumor	60-70%	DDR2	Amplification	-	No
STRAN-519	Hormone receptor-positive HER2-negative Breast Cancer	0.3	ER	-	IHC	Yes
STRAN-519	Hormone receptor-positive HER2-negative Breast Cancer	0.3	TS	-	IHC	Yes
STRAN-519	Hormone receptor-positive HER2-negative Breast Cancer	0.3	TUBB3	-	IHC	Yes
STRAN-519	Hormone receptor-positive HER2-negative Breast Cancer	0.3	PTEN	-	IHC	Yes
STRAN-519	Hormone receptor-positive HER2-negative Breast Cancer	0.3	TOP2A	-	IHC	Yes
STRAN-519	Hormone receptor-positive HER2-negative Breast Cancer	0.3	CDKN2A	p.Arg80Ter	-	Yes
STRAN-519	Hormone receptor-positive HER2-negative Breast Cancer	0.3	PIK3CA	p.His1047Leu	-	Yes
RESCH-208	Colorectal Cancer		NA	-	MSI	Yes
RESCH-208	Colorectal Cancer		TS	-	IHC	Yes
RESCH-208	Colorectal Cancer		TOP1	-	IHC	Yes
RESCH-208	Colorectal Cancer		SMAD4	Deletion	-	Yes
RESCH-208	Colorectal Cancer		BRAF	p.Val600Glu	-	Yes
STRAN-553	Melanoma	0.9	SMO	Amplification	-	No
STRAN-553	Melanoma	0.9	BRAF	Amplification	-	No
STRAN-553	Melanoma	0.9	MET	Amplification	-	No
STRAN-553	Melanoma	0.9	HGF	Amplification	-	No
STRAN-553	Melanoma	0.9	MGMT	-	IHC	Yes
STRAN-553	Melanoma	0.9	BRAF	p.Val600Lys	-	Yes
STRAN-565	Ovarian Epithelial Cancer	0.7	TP53	p.Arg280Thr	-	No
STRAN-317	Hormone receptor-positive HER2-negative Breast Cancer	0.8	PIK3CA	p.His1047Arg	-	Yes
STRAN-317	Hormone receptor-positive HER2-negative Breast Cancer	0.8	ER	-	IHC	Yes
STRAN-317	Hormone receptor-positive HER2-negative Breast Cancer	0.8	TS	-	IHC	Yes
STRAN-317	Hormone receptor-positive HER2-negative Breast Cancer	0.8	TUBB3	-	IHC	Yes
STRAN-317	Hormone receptor-positive HER2-negative Breast Cancer	0.8	PTEN	-	IHC	Yes
STRAN-317	Hormone receptor-positive HER2-negative Breast Cancer	0.8	TOP2A	-	IHC	Yes
STRAN-541	Melanoma	0.4	MAP2K1	p.Glu203Lys	-	No
STRAN-541	Melanoma	0.4	NF1	c.204+4delA	-	No
STRAN-542	Non-small Cell Lung Cancer (NSCLC)	0.3	TLE3	-	IHC	Yes
STRAN-542	Non-small Cell Lung Cancer (NSCLC)	0.3	TUBB3	-	IHC	Yes
STRAN-542	Non-small Cell Lung Cancer (NSCLC)	0.3	KRAS	p.Gly12Asp	-	Yes
STRAN-542	Non-small Cell Lung Cancer (NSCLC)	0.3	ERCC1	-	IHC	Yes
STRAN-542	Non-small Cell Lung Cancer (NSCLC)	0.3	PgP	-	IHC	Yes
STRAN-542	Non-small Cell Lung Cancer (NSCLC)	0.3	MDM2	Amplification	-	No
STRAN-548	Hormone receptor-negative HER2-positive Breast Cancer	0.3	ER	-	IHC	Yes
STRAN-548	Hormone receptor-negative HER2-positive Breast Cancer	0.3	TS	-	IHC	Yes
STRAN-548	Hormone receptor-negative HER2-positive Breast Cancer	0.3	TUBB3	-	IHC	Yes
STRAN-548	Hormone receptor-negative HER2-positive Breast Cancer	0.3	TP53	p.Arg273Cys	-	No
STRAN-548	Hormone receptor-negative HER2-positive Breast Cancer	0.3	PTEN	-	IHC	Yes
STRAN-548	Hormone receptor-negative HER2-positive Breast Cancer	0.3	TOP2A	-	IHC	Yes
STRAN-548	Hormone receptor-negative HER2-positive Breast Cancer	0.3	HER2	-	IHC	Yes
STRAN-548	Hormone receptor-negative HER2-positive Breast Cancer	0.3	ERBB2	Amplification	-	Yes
STRAN-549	Ovarian Serous Carcinoma	0.8	TP53	p.Val173Leu	-	No
STRAN-549	Ovarian Serous Carcinoma	0.8	BRCA2	p.Asn2019fs	-	Yes
STRAN-549	Ovarian Serous Carcinoma	0.8	BRCA2	p.Asn2019Terfs	-	No
STRAN-552	Melanoma	0.6	PD-L1	-	IHC	Yes
STRAN-552	Melanoma	0.6	CCND1	Amplification	-	No
STRAN-552	Melanoma	0.6	BRAF	p.Val600Glu	-	Yes
STRAN-543	Triple Negative Breast Cancer	0.3	ER	-	IHC	Yes
STRAN-543	Triple Negative Breast Cancer	0.3	TS	-	IHC	Yes
STRAN-543	Triple Negative Breast Cancer	0.3	TUBB3	-	IHC	Yes
STRAN-543	Triple Negative Breast Cancer	0.3	MYC	Amplification	-	No
STRAN-543	Triple Negative Breast Cancer	0.3	SMAD4	Deletion	-	Yes
STRAN-543	Triple Negative Breast Cancer	0.3	TP53	p.Leu111Pro	-	No
STRAN-543	Triple Negative Breast Cancer	0.3	DDR2	Amplification	-	No
STRAN-543	Triple Negative Breast Cancer	0.3	CCNE1	Amplification	-	No
STRAN-543	Triple Negative Breast Cancer	0.3	TOP2A	-	IHC	Yes
STRAN-543	Triple Negative Breast Cancer	0.3	RAD51	Deletion	-	No
STRAN-299	Ovarian Serous Carcinoma	0.75	SRC	Amplification	-	No
STRAN-299	Ovarian Serous Carcinoma	0.75	TP53	p.Val173Leu	-	No
STRAN-299	Ovarian Serous Carcinoma	0.75	CCNE1	Amplification	-	No
STRAN-299	Ovarian Serous Carcinoma	0.75	AURKA	Amplification	-	No
STRAN-415	Gastrointestinal Stromal Tumor (GIST)	60-70%	NF1	p.Glu2070ValfsTer8	-	No
STRAN-415	Gastrointestinal Stromal Tumor (GIST)	60-70%	NF1	p.Ser436CysfsTer38	-	No
STRAN-470	Sarcoma	0.8	TSC2	Deletion	-	No
STRAN-470	Sarcoma	0.8	TP53	p.Gly266GlufsTer4	-	No
STRAN-470	Sarcoma	0.8	KRAS	Amplification	-	No
STRAN-473	Endometrial Cancer	0.8	FGFR2	Amplification	-	No
STRAN-473	Endometrial Cancer	0.8	CCNE1	Amplification	-	No
STRAN-473	Endometrial Cancer	0.8	TP53	p.Arg248Gln	-	No
STRAN-461	Lung Adenocarcinoma	80% provided by ProPath (100% provided by APA)	TLE3	-	IHC	Yes
STRAN-461	Lung Adenocarcinoma	80% provided by ProPath (100% provided by APA)	RRM1	-	IHC	Yes
STRAN-461	Lung Adenocarcinoma	80% provided by ProPath (100% provided by APA)	TUBB3	-	IHC	Yes
STRAN-461	Lung Adenocarcinoma	80% provided by ProPath (100% provided by APA)	ERCC1	-	IHC	Yes
STRAN-461	Lung Adenocarcinoma	80% provided by ProPath (100% provided by APA)	PgP	-	IHC	Yes
STRAN-461	Lung Adenocarcinoma	80% provided by ProPath (100% provided by APA)	ATM	p.Tyr1544Terfs	-	No
STRAN-453	Pancreatic Adenocarcinoma	0.4	TP53	p.Ala138LeufsTer32	-	No
STRAN-453	Pancreatic Adenocarcinoma	0.4	KRAS	p.Gly12Asp	-	No
STRAN-457	Colorectal Cancer	0.3	NA	-	MSI	Yes
STRAN-457	Colorectal Cancer	0.3	TS	-	IHC	Yes
STRAN-457	Colorectal Cancer	0.3	APC	p.Gly721Ter	-	Yes
STRAN-457	Colorectal Cancer	0.3	TOP1	-	IHC	Yes
STRAN-457	Colorectal Cancer	0.3	APC	p.Glu1309fs	-	Yes
STRAN-457	Colorectal Cancer	0.3	TP53	p.Trp146Ter	-	No
STRAN-520	Hormone receptor-negative HER2-positive Breast Cancer	0.4	ER	-	IHC	Yes
STRAN-520	Hormone receptor-negative HER2-positive Breast Cancer	0.4	TS	-	IHC	Yes
STRAN-520	Hormone receptor-negative HER2-positive Breast Cancer	0.4	TUBB3	-	IHC	Yes
STRAN-520	Hormone receptor-negative HER2-positive Breast Cancer	0.4	PTEN	-	IHC	Yes
STRAN-520	Hormone receptor-negative HER2-positive Breast Cancer	0.4	AURKA	Amplification	-	No
STRAN-520	Hormone receptor-negative HER2-positive Breast Cancer	0.4	TOP2A	-	IHC	Yes
STRAN-520	Hormone receptor-negative HER2-positive Breast Cancer	0.4	HER2	-	IHC	Yes
STRAN-520	Hormone receptor-negative HER2-positive Breast Cancer	0.4	ERBB2	Amplification	-	Yes
STRAN-518	Hormone receptor-positive HER2-negative Breast Cancer	0.7	ER	-	IHC	Yes
STRAN-518	Hormone receptor-positive HER2-negative Breast Cancer	0.7	TS	-	IHC	Yes
STRAN-518	Hormone receptor-positive HER2-negative Breast Cancer	0.7	TUBB3	-	IHC	Yes
STRAN-518	Hormone receptor-positive HER2-negative Breast Cancer	0.7	FGFR1	Amplification	-	No
STRAN-518	Hormone receptor-positive HER2-negative Breast Cancer	0.7	MYC	Amplification	-	No
STRAN-518	Hormone receptor-positive HER2-negative Breast Cancer	0.7	PIK3CA	p.Met1043Ile	-	Yes
STRAN-518	Hormone receptor-positive HER2-negative Breast Cancer	0.7	PIK3CA	p.Glu545Lys	-	Yes
STRAN-518	Hormone receptor-positive HER2-negative Breast Cancer	0.7	TP53	p.Asp184His	-	No
STRAN-518	Hormone receptor-positive HER2-negative Breast Cancer	0.7	TP53	p.Arg280Thr	-	No
STRAN-518	Hormone receptor-positive HER2-negative Breast Cancer	0.7	PTEN	-	IHC	Yes
STRAN-518	Hormone receptor-positive HER2-negative Breast Cancer	0.7	AURKA	Amplification	-	No
STRAN-518	Hormone receptor-positive HER2-negative Breast Cancer	0.7	TOP2A	-	IHC	Yes
STRAN-518	Hormone receptor-positive HER2-negative Breast Cancer	0.7	CCND1	Amplification	-	No
STRAN-268	Melanoma	70-75%	BRAF	p.Lys601Asn	-	No
STRAN-268	Melanoma	70-75%	MET	Amplification	-	No
STRAN-268	Melanoma	70-75%	HGF	Amplification	-	No
STRAN-268	Melanoma	70-75%	PTEN	p.Ser59Ter	-	No
STRAN-268	Melanoma	70-75%	IDH1	p.Arg132Cys	-	No
STRAN-465	Lung Adenocarcinoma	0.3	TLE3	-	IHC	Yes
STRAN-465	Lung Adenocarcinoma	0.3	TS	-	IHC	Yes
STRAN-465	Lung Adenocarcinoma	0.3	TUBB3	-	IHC	Yes
STRAN-465	Lung Adenocarcinoma	0.3	CDKN2A	p.Ser12Ter	-	No
STRAN-465	Lung Adenocarcinoma	0.3	ERCC1	-	IHC	Yes
STRAN-465	Lung Adenocarcinoma	0.3	PgP	-	IHC	Yes
STRAN-465	Lung Adenocarcinoma	0.3	TP53	p.Tyr163Cys	-	No
STRAN-269	Lung Adenocarcinoma	0.35	TLE3	-	IHC	Yes
STRAN-269	Lung Adenocarcinoma	0.35	RRM1	-	IHC	Yes
STRAN-269	Lung Adenocarcinoma	0.35	TUBB3	-	IHC	Yes
STRAN-269	Lung Adenocarcinoma	0.35	PD-L1	-	IHC	Yes
STRAN-269	Lung Adenocarcinoma	0.35	EGFR	p.Glu746_Ala750del	-	Yes
STRAN-269	Lung Adenocarcinoma	0.35	ERCC1	-	IHC	Yes
STRAN-269	Lung Adenocarcinoma	0.35	PgP	-	IHC	Yes
STRAN-269	Lung Adenocarcinoma	0.35	TP53	p.Arg273Leu	-	No
STRAN-450	Squamous Cell Carcinoma of the Esophagus	0.7	FBXW7	Deletion	-	No
STRAN-450	Squamous Cell Carcinoma of the Esophagus	0.7	TP53	p.Arg158SerfsTer13	-	No
STRAN-450	Squamous Cell Carcinoma of the Esophagus	0.7	CDKN2A	Deletion	-	No
STRAN-451	Colorectal Cancer	0.3	NA	-	MSI	Yes
STRAN-451	Colorectal Cancer	0.3	PIK3CA	p.His1047Arg	-	Yes
STRAN-451	Colorectal Cancer	0.3	TP53	p.Arg181Cys	-	No
STRAN-451	Colorectal Cancer	0.3	TS	-	IHC	Yes
STRAN-451	Colorectal Cancer	0.3	TP53	p.Tyr236Cys	-	No
STRAN-451	Colorectal Cancer	0.3	TOP1	-	IHC	Yes
STRAN-451	Colorectal Cancer	0.3	TP53	p.Val216Met	-	No
STRAN-451	Colorectal Cancer	0.3	ERCC1	-	IHC	Yes
STRAN-451	Colorectal Cancer	0.3	TP53	p.Arg282Trp	-	No
STRAN-451	Colorectal Cancer	0.3	BRAF	p.Val600Glu	-	Yes
STRAN-326	Hormone receptor-positive HER2-negative Breast Cancer	0.6	ER	-	IHC	Yes
STRAN-326	Hormone receptor-positive HER2-negative Breast Cancer	0.6	TS	-	IHC	Yes
STRAN-326	Hormone receptor-positive HER2-negative Breast Cancer	0.6	TUBB3	-	IHC	Yes
STRAN-326	Hormone receptor-positive HER2-negative Breast Cancer	0.6	AKT1	p.Glu17Lys	-	No
STRAN-326	Hormone receptor-positive HER2-negative Breast Cancer	0.6	PgP	-	IHC	Yes
STRAN-311	Lung Cancer	0.3	TS	-	IHC	Yes
STRAN-311	Lung Cancer	0.3	TUBB3	-	IHC	Yes
STRAN-311	Lung Cancer	0.3	ERCC1	-	IHC	Yes
STRAN-311	Lung Cancer	0.3	PgP	-	IHC	Yes
STRAN-338	Leiomyosarcoma	0.8	TP53	Deletion	-	No
STRAN-338	Leiomyosarcoma	0.8	TP53	p.Pro190Arg	-	No
STRAN-330	Gastrointestinal Tumor	0.6	TP53	p.Ser241Pro	-	No
STRAN-330	Gastrointestinal Tumor	0.6	AURKA	Amplification	-	No
STRAN-529	Hormone receptor-positive HER2-negative Breast Cancer	0.9	ATM	Deletion	-	No
STRAN-529	Hormone receptor-positive HER2-negative Breast Cancer	0.9	TS	-	IHC	Yes
STRAN-529	Hormone receptor-positive HER2-negative Breast Cancer	0.9	TUBB3	-	IHC	Yes
STRAN-529	Hormone receptor-positive HER2-negative Breast Cancer	0.9	FGFR1	Amplification	-	No
STRAN-529	Hormone receptor-positive HER2-negative Breast Cancer	0.9	MYC	Amplification	-	No
STRAN-529	Hormone receptor-positive HER2-negative Breast Cancer	0.9	TOP2A	-	IHC	Yes
STRAN-529	Hormone receptor-positive HER2-negative Breast Cancer	0.9	RAD51	Deletion	-	No
STRAN-529	Hormone receptor-positive HER2-negative Breast Cancer	0.9	ESR1	p.Asp538Gly	-	No
STRAN-529	Hormone receptor-positive HER2-negative Breast Cancer	0.9	IKBKE	Amplification	-	No
STRAN-529	Hormone receptor-positive HER2-negative Breast Cancer	0.9	RB1	Deletion	-	No
STRAN-529	Hormone receptor-positive HER2-negative Breast Cancer	0.9	RAF1	Amplification	-	No
STRAN-529	Hormone receptor-positive HER2-negative Breast Cancer	0.9	ER	-	IHC	Yes
STRAN-529	Hormone receptor-positive HER2-negative Breast Cancer	0.9	BRCA1	Deletion	-	Yes
STRAN-529	Hormone receptor-positive HER2-negative Breast Cancer	0.9	MRE11A	Deletion	-	No
STRAN-529	Hormone receptor-positive HER2-negative Breast Cancer	0.9	KRAS	Amplification	-	No
STRAN-506	Cervical Cancer	0.8	PIK3CA	Amplification	-	No
STRAN-527	Melanoma	0.8	TP53	Deletion	-	No
STRAN-527	Melanoma	0.8	TP53	p.Glu285Lys	-	No
STRAN-527	Melanoma	0.8	KRAS	p.Gly12Asp	-	No
STRAN-527	Melanoma	0.8	BRAF	p.Gly596Arg	-	No
STRAN-510	Non-small Cell Lung Cancer (NSCLC)	0.8	BRCA2	p.Leu574Ter	-	No
STRAN-510	Non-small Cell Lung Cancer (NSCLC)	0.8	KRAS	p.Gly12Cys	-	Yes
STRAN-510	Non-small Cell Lung Cancer (NSCLC)	0.8	TP53	p.Arg273Cys	-	No
STRAN-491	Colorectal Cancer	0.2	NA	-	MSI	Yes
STRAN-491	Colorectal Cancer	0.2	TS	-	IHC	Yes
STRAN-491	Colorectal Cancer	0.2	APC	p.Ala1296fs	-	Yes
STRAN-491	Colorectal Cancer	0.2	TOP1	-	IHC	Yes
STRAN-491	Colorectal Cancer	0.2	PIK3CA	p.Glu545Lys	-	Yes
STRAN-491	Colorectal Cancer	0.2	TP53	p.Trp91Ter	-	No
STRAN-491	Colorectal Cancer	0.2	KRAS	p.Gly12Val	-	Yes
STRAN-478	Hormone receptor-positive HER2-negative Breast Cancer	0.4	ER	-	IHC	Yes
STRAN-478	Hormone receptor-positive HER2-negative Breast Cancer	0.4	TS	-	IHC	Yes
STRAN-478	Hormone receptor-positive HER2-negative Breast Cancer	0.4	TUBB3	-	IHC	Yes
STRAN-478	Hormone receptor-positive HER2-negative Breast Cancer	0.4	PTEN	-	IHC	Yes
STRAN-478	Hormone receptor-positive HER2-negative Breast Cancer	0.4	TOP2A	-	IHC	Yes
STRAN-478	Hormone receptor-positive HER2-negative Breast Cancer	0.4	TP53	p.Pro153AlafsTer28	-	No
STRAN-438	Endometrial Cancer	0.5	PIK3CA	p.His1047Tyr	-	No
STRAN-438	Endometrial Cancer	0.5	KRAS	p.Gly12Asp	-	No
STRAN-438	Endometrial Cancer	0.5	PTEN	p.Pro248ThrfsTer5	-	No
STRAN-404	Hormone receptor-negative HER2-positive Breast Cancer	0.7	TS	-	IHC	Yes
STRAN-404	Hormone receptor-negative HER2-positive Breast Cancer	0.7	TUBB3	-	IHC	Yes
STRAN-404	Hormone receptor-negative HER2-positive Breast Cancer	0.7	TOP2A	-	IHC	Yes
STRAN-404	Hormone receptor-negative HER2-positive Breast Cancer	0.7	PIK3CA	p.His1047Leu	-	Yes
STRAN-404	Hormone receptor-negative HER2-positive Breast Cancer	0.7	HER2	-	IHC	Yes
STRAN-404	Hormone receptor-negative HER2-positive Breast Cancer	0.7	ERBB2	Amplification	-	Yes
STRAN-437	Triple Negative Breast Cancer	0.4	ER	-	IHC	Yes
STRAN-437	Triple Negative Breast Cancer	0.4	TS	-	IHC	Yes
STRAN-437	Triple Negative Breast Cancer	0.4	TUBB3	-	IHC	Yes
STRAN-437	Triple Negative Breast Cancer	0.4	TP53	p.His214GlnfsTer7	-	No
STRAN-437	Triple Negative Breast Cancer	0.4	TOP2A	-	IHC	Yes
STRAN-437	Triple Negative Breast Cancer	0.4	PgP	-	IHC	Yes
STRAN-434	Colorectal Cancer	0.3	NA	-	MSI	Yes
STRAN-434	Colorectal Cancer	0.3	TS	-	IHC	Yes
STRAN-434	Colorectal Cancer	0.3	TP53	p.His179Gln	-	No
STRAN-434	Colorectal Cancer	0.3	APC	p.Ala1296fs	-	Yes
STRAN-434	Colorectal Cancer	0.3	TOP1	-	IHC	Yes
STRAN-434	Colorectal Cancer	0.3	ERCC1	-	IHC	Yes
STRAN-427	Triple Negative Breast Cancer	0.3	ER	-	IHC	Yes
STRAN-427	Triple Negative Breast Cancer	0.3	TS	-	IHC	Yes
STRAN-427	Triple Negative Breast Cancer	0.3	TUBB3	-	IHC	Yes
STRAN-427	Triple Negative Breast Cancer	0.3	PIK3R1	p.Asn564Asp	-	No
STRAN-427	Triple Negative Breast Cancer	0.3	EGFR	Amplification	-	No
STRAN-427	Triple Negative Breast Cancer	0.3	TOP2A	-	IHC	Yes
STRAN-427	Triple Negative Breast Cancer	0.3	TP53	p.Ser99_Gln100delinsTer	-	No
STRAN-244	Lung Adenocarcinoma	0.4	TLE3	-	IHC	Yes
STRAN-244	Lung Adenocarcinoma	0.4	TUBB3	-	IHC	Yes
STRAN-244	Lung Adenocarcinoma	0.4	KRAS	p.Gly12Asp	-	Yes
STRAN-244	Lung Adenocarcinoma	0.4	ERCC1	-	IHC	Yes
STRAN-244	Lung Adenocarcinoma	0.4	PgP	-	IHC	Yes
STRAN-424	Colorectal Cancer	0.3	NA	-	MSI	Yes
STRAN-424	Colorectal Cancer	0.3	TS	-	IHC	Yes
STRAN-424	Colorectal Cancer	0.3	TOP1	-	IHC	Yes
STRAN-424	Colorectal Cancer	0.3	KRAS	p.Gly12Asp	-	Yes
STRAN-424	Colorectal Cancer	0.3	APC	p.Ser79fs	-	Yes
STRAN-424	Colorectal Cancer	0.3	TP53	p.Arg175His	-	No
STRAN-410	Hormone receptor-positive HER2-negative Breast Cancer	0.7	ER	-	IHC	Yes
STRAN-410	Hormone receptor-positive HER2-negative Breast Cancer	0.7	TS	-	IHC	Yes
STRAN-410	Hormone receptor-positive HER2-negative Breast Cancer	0.7	ESR1	p.Tyr537Ser	-	No
STRAN-410	Hormone receptor-positive HER2-negative Breast Cancer	0.7	TUBB3	-	IHC	Yes
STRAN-410	Hormone receptor-positive HER2-negative Breast Cancer	0.7	FGFR1	Amplification	-	No
STRAN-410	Hormone receptor-positive HER2-negative Breast Cancer	0.7	DDR2	Amplification	-	No
STRAN-410	Hormone receptor-positive HER2-negative Breast Cancer	0.7	AURKA	Amplification	-	No
STRAN-410	Hormone receptor-positive HER2-negative Breast Cancer	0.7	TOP2A	-	IHC	Yes
STRAN-410	Hormone receptor-positive HER2-negative Breast Cancer	0.7	IKBKE	Amplification	-	No
STRAN-425	Hormone receptor-positive HER2-negative Breast Cancer	40	ER	-	IHC	Yes
STRAN-425	Hormone receptor-positive HER2-negative Breast Cancer	40	TS	-	IHC	Yes
STRAN-425	Hormone receptor-positive HER2-negative Breast Cancer	40	TUBB3	-	IHC	Yes
STRAN-425	Hormone receptor-positive HER2-negative Breast Cancer	40	PIK3CA	p.Glu545Lys	-	Yes
STRAN-425	Hormone receptor-positive HER2-negative Breast Cancer	40	TP53	p.Met66SerfsTer57	-	No
STRAN-425	Hormone receptor-positive HER2-negative Breast Cancer	40	RB1	p.Ser318AsnfsTer13	-	No
STRAN-425	Hormone receptor-positive HER2-negative Breast Cancer	40	TOP2A	-	IHC	Yes
STRAN-425	Hormone receptor-positive HER2-negative Breast Cancer	40	PIK3CA	Amplification	-	Yes
STRAN-425	Hormone receptor-positive HER2-negative Breast Cancer	40	PgP	-	IHC	Yes
STRAN-445	Colorectal Cancer	0.5	NA	-	MSI	Yes
STRAN-445	Colorectal Cancer	0.5	TS	-	IHC	Yes
STRAN-445	Colorectal Cancer	0.5	APC	p.Arg876Ter	-	Yes
STRAN-445	Colorectal Cancer	0.5	TOP1	-	IHC	Yes
STRAN-445	Colorectal Cancer	0.5	KRAS	p.Gly12Cys	-	Yes
STRAN-445	Colorectal Cancer	0.5	NRAS	p.Gly12Asp	-	Yes
STRAN-445	Colorectal Cancer	0.5	APC	p.Arg1450Ter	-	Yes
STRAN-445	Colorectal Cancer	0.5	TP53	p.Arg248Gln	-	No
STRAN-233	Hormone receptor-positive HER2-positive Breast Cancer	0.5	TP53	p.Glu285GlyfsTer20	-	No
STRAN-233	Hormone receptor-positive HER2-positive Breast Cancer	0.5	PIK3CA	p.His1047Arg	-	Yes
STRAN-233	Hormone receptor-positive HER2-positive Breast Cancer	0.5	ER	-	IHC	Yes
STRAN-233	Hormone receptor-positive HER2-positive Breast Cancer	0.5	TS	-	IHC	Yes
STRAN-233	Hormone receptor-positive HER2-positive Breast Cancer	0.5	TUBB3	-	IHC	Yes
STRAN-233	Hormone receptor-positive HER2-positive Breast Cancer	0.5	TOP2A	-	IHC	Yes
STRAN-233	Hormone receptor-positive HER2-positive Breast Cancer	0.5	HER2	-	IHC	Yes
STRAN-233	Hormone receptor-positive HER2-positive Breast Cancer	0.5	ERBB2	Amplification	-	Yes
RESCH-000000568	Carcinoma Of Unknown Primary	40-60%	FGFR2	Amplification	-	No
RESCH-000000568	Carcinoma Of Unknown Primary	40-60%	TP53	p.Gly245Ser	-	No
STRAN-366	Melanoma	0.8	KIT	Amplification	-	No
STRAN-366	Melanoma	0.8	KIT	p.Asn822Lys	-	No
STRAN-366	Melanoma	0.8	CCND1	Amplification	-	No
STRAN-351	Ovarian Cancer	0.4	TP53	p.Cys124LeufsTer25	-	No
STRAN-351	Ovarian Cancer	0.4	CCNE1	Amplification	-	No
STRAN-363	Non-small Cell Lung Cancer (NSCLC)	0.7	TLE3	-	IHC	Yes
STRAN-363	Non-small Cell Lung Cancer (NSCLC)	0.7	TS	-	IHC	Yes
STRAN-363	Non-small Cell Lung Cancer (NSCLC)	0.7	RRM1	-	IHC	Yes
STRAN-363	Non-small Cell Lung Cancer (NSCLC)	0.7	TUBB3	-	IHC	Yes
STRAN-363	Non-small Cell Lung Cancer (NSCLC)	0.7	PD-L1	-	IHC	Yes
STRAN-363	Non-small Cell Lung Cancer (NSCLC)	0.7	KRAS	p.Gly12Cys	-	Yes
STRAN-363	Non-small Cell Lung Cancer (NSCLC)	0.7	ERCC1	-	IHC	Yes
STRAN-363	Non-small Cell Lung Cancer (NSCLC)	0.7	PgP	-	IHC	Yes
STRAN-363	Non-small Cell Lung Cancer (NSCLC)	0.7	TP53	p.Arg273Leu	-	No
STRAN-232	Colorectal Cancer		NA	-	MSI	Yes
STRAN-232	Colorectal Cancer		TS	-	IHC	Yes
STRAN-232	Colorectal Cancer		APC	p.Arg805Ter	-	Yes
STRAN-232	Colorectal Cancer		TP53	p.Arg280Gly	-	No
STRAN-232	Colorectal Cancer		TOP1	-	IHC	Yes
STRAN-232	Colorectal Cancer		KRAS	p.Gly13Asp	-	Yes
STRAN-335	Hormone receptor-positive HER2-negative Breast Cancer	0.5	ER	-	IHC	Yes
STRAN-335	Hormone receptor-positive HER2-negative Breast Cancer	0.5	TS	-	IHC	Yes
STRAN-335	Hormone receptor-positive HER2-negative Breast Cancer	0.5	TUBB3	-	IHC	Yes
STRAN-335	Hormone receptor-positive HER2-negative Breast Cancer	0.5	PIK3CA	p.Glu545Lys	-	Yes
STRAN-335	Hormone receptor-positive HER2-negative Breast Cancer	0.5	TOP2A	-	IHC	Yes
STRAN-348	Hormone receptor-positive HER2-negative Breast Cancer	0.4	ER	-	IHC	Yes
STRAN-348	Hormone receptor-positive HER2-negative Breast Cancer	0.4	TS	-	IHC	Yes
STRAN-348	Hormone receptor-positive HER2-negative Breast Cancer	0.4	TUBB3	-	IHC	Yes
STRAN-348	Hormone receptor-positive HER2-negative Breast Cancer	0.4	TOP2A	-	IHC	Yes
STRAN-277	Colorectal Cancer	0.6	NA	-	MSI	Yes
STRAN-277	Colorectal Cancer	0.6	TS	-	IHC	Yes
STRAN-277	Colorectal Cancer	0.6	APC	p.Arg564Ter	-	Yes
STRAN-277	Colorectal Cancer	0.6	TP53	p.Cys242Ser	-	No
STRAN-277	Colorectal Cancer	0.6	BRAF	Amplification	-	No
STRAN-277	Colorectal Cancer	0.6	TOP1	-	IHC	Yes
STRAN-277	Colorectal Cancer	0.6	SMAD4	Deletion	-	Yes
STRAN-277	Colorectal Cancer	0.6	MET	Amplification	-	Yes
STRAN-277	Colorectal Cancer	0.6	ERCC1	-	IHC	Yes
STRAN-277	Colorectal Cancer	0.6	APC	p.Ser1495fs	-	Yes
STRAN-277	Colorectal Cancer	0.6	EZH2	Amplification	-	No
STRAN-272	Colorectal Cancer	0.4	NA	-	MSI	Yes
STRAN-272	Colorectal Cancer	0.4	TS	-	IHC	Yes
STRAN-272	Colorectal Cancer	0.4	APC	p.Met1431fs	-	Yes
STRAN-272	Colorectal Cancer	0.4	TOP1	-	IHC	Yes
STRAN-272	Colorectal Cancer	0.4	KRAS	p.Gly12Asp	-	Yes
STRAN-272	Colorectal Cancer	0.4	ERCC1	-	IHC	Yes
STRAN-272	Colorectal Cancer	0.4	APC	p.Met743fs	-	Yes
STRAN-276	Lung Adenocarcinoma	50-60%	TLE3	-	IHC	Yes
STRAN-276	Lung Adenocarcinoma	50-60%	RRM1	-	IHC	Yes
STRAN-276	Lung Adenocarcinoma	50-60%	TUBB3	-	IHC	Yes
STRAN-276	Lung Adenocarcinoma	50-60%	MYC	Amplification	-	No
STRAN-276	Lung Adenocarcinoma	50-60%	PARP1	Amplification	-	No
STRAN-276	Lung Adenocarcinoma	50-60%	TP53	p.Arg65GlufsTer58	-	No
STRAN-276	Lung Adenocarcinoma	50-60%	ERCC1	-	IHC	Yes
STRAN-276	Lung Adenocarcinoma	50-60%	PgP	-	IHC	Yes
STRAN-355	Ovarian Cancer	0.5	AURKA	Amplification	-	No
STRAN-355	Ovarian Cancer	0.5	PIK3CA	Amplification	-	Yes
STRAN-355	Ovarian Cancer	0.5	TP53	p.Arg249Gly	-	No
STRAN-352	Non-small Cell Lung Cancer (NSCLC)	0.6	TLE3	-	IHC	Yes
STRAN-352	Non-small Cell Lung Cancer (NSCLC)	0.6	RRM1	-	IHC	Yes
STRAN-352	Non-small Cell Lung Cancer (NSCLC)	0.6	TUBB3	-	IHC	Yes
STRAN-352	Non-small Cell Lung Cancer (NSCLC)	0.6	PD-L1	-	IHC	Yes
STRAN-352	Non-small Cell Lung Cancer (NSCLC)	0.6	STK11	p.Lys122Ter	-	No
STRAN-352	Non-small Cell Lung Cancer (NSCLC)	0.6	ERCC1	-	IHC	Yes
STRAN-352	Non-small Cell Lung Cancer (NSCLC)	0.6	PgP	-	IHC	Yes
STRAN-352	Non-small Cell Lung Cancer (NSCLC)	0.6	CCND1	Amplification	-	No
STRAN-224	Lung Adenocarcinoma		TLE3	-	IHC	Yes
STRAN-224	Lung Adenocarcinoma		RRM1	-	IHC	Yes
STRAN-224	Lung Adenocarcinoma		TUBB3	-	IHC	Yes
STRAN-224	Lung Adenocarcinoma		PD-L1	-	IHC	Yes
STRAN-224	Lung Adenocarcinoma		ERCC1	-	IHC	Yes
STRAN-224	Lung Adenocarcinoma		TP53	p.Tyr163Cys	-	No
STRAN-246	Colorectal Cancer	0.4	NA	-	MSI	Yes
STRAN-246	Colorectal Cancer	0.4	PIK3CA	p.His1047Arg	-	Yes
STRAN-246	Colorectal Cancer	0.4	TS	-	IHC	Yes
STRAN-246	Colorectal Cancer	0.4	TOP1	-	IHC	Yes
STRAN-246	Colorectal Cancer	0.4	KRAS	p.Gly12Asp	-	Yes
STRAN-246	Colorectal Cancer	0.4	ERCC1	-	IHC	Yes
STRAN-255	Colorectal Cancer	0.4	NA	-	MSI	Yes
STRAN-255	Colorectal Cancer	0.4	TS	-	IHC	Yes
STRAN-255	Colorectal Cancer	0.4	TOP1	-	IHC	Yes
STRAN-255	Colorectal Cancer	0.4	ERCC1	-	IHC	Yes
STRAN-255	Colorectal Cancer	0.4	TP53	p.Pro152Leu	-	No
STRAN-401	Ovarian Serous Carcinoma	0.3	TP53	p.Gly245Ser	-	No
STRAN-377	Lung Adenocarcinoma	0.3	TUBB3	-	IHC	Yes
STRAN-377	Lung Adenocarcinoma	0.3	KRAS	p.Gly12Asp	-	Yes
STRAN-377	Lung Adenocarcinoma	0.3	ERCC1	-	IHC	Yes
STRAN-377	Lung Adenocarcinoma	0.3	PgP	-	IHC	Yes
STRAN-377	Lung Adenocarcinoma	0.3	TP53	p.Arg280Lys	-	No
STRAN-402	Neuroendocrine Carcinoma	0.9	ATM	Deletion	-	No
STRAN-402	Neuroendocrine Carcinoma	0.9	CDKN2A	Deletion	-	No
STRAN-393	Triple Negative Breast Cancer	0.6	TP53	p.Glu285Lys	-	No
STRAN-393	Triple Negative Breast Cancer	0.6	ER	-	IHC	Yes
STRAN-393	Triple Negative Breast Cancer	0.6	TS	-	IHC	Yes
STRAN-393	Triple Negative Breast Cancer	0.6	TUBB3	-	IHC	Yes
STRAN-393	Triple Negative Breast Cancer	0.6	TOP2A	-	IHC	Yes
STRAN-393	Triple Negative Breast Cancer	0.6	RAD51	Deletion	-	No
STRAN-393	Triple Negative Breast Cancer	0.6	PgP	-	IHC	Yes
STRAN-393	Triple Negative Breast Cancer	0.6	KRAS	Amplification	-	No
RESCH-197	Non-small Cell Lung Cancer (NSCLC)		KRAS	p.Gly12Asp	-	Yes
RESCH-172	Hormone receptor-positive HER2-positive Breast Cancer		ER	-	IHC	Yes
RESCH-172	Hormone receptor-positive HER2-positive Breast Cancer		MYC	Amplification	-	No
RESCH-172	Hormone receptor-positive HER2-positive Breast Cancer		TOP2A	Amplification	-	Yes
RESCH-172	Hormone receptor-positive HER2-positive Breast Cancer		HER2	-	IHC	Yes
RESCH-172	Hormone receptor-positive HER2-positive Breast Cancer		ERBB2	Amplification	-	Yes
RESCH-191	Lung Cancer		KRAS	p.Gly12Val	-	Yes
RESCH-191	Lung Cancer		TP53	p.Pro278Leu	-	No
STRAN-381	Non-small Cell Lung Cancer (NSCLC)	0.6	TUBB3	-	IHC	Yes
STRAN-381	Non-small Cell Lung Cancer (NSCLC)	0.6	PD-L1	-	IHC	Yes
STRAN-381	Non-small Cell Lung Cancer (NSCLC)	0.6	ERCC1	-	IHC	Yes
STRAN-379	Bladder Cancer	0.2	TSC1	c.1030-2A>G	-	No
STRAN-379	Bladder Cancer	0.2	KRAS	p.Gly12Asp	-	No
STRAN-353	Non-small Cell Lung Cancer (NSCLC)	0.6	TLE3	-	IHC	Yes
STRAN-353	Non-small Cell Lung Cancer (NSCLC)	0.6	TUBB3	-	IHC	Yes
STRAN-353	Non-small Cell Lung Cancer (NSCLC)	0.6	KRAS	p.Gly12Ser	-	Yes
STRAN-353	Non-small Cell Lung Cancer (NSCLC)	0.6	ERCC1	-	IHC	Yes
STRAN-353	Non-small Cell Lung Cancer (NSCLC)	0.6	PgP	-	IHC	Yes
STRAN-353	Non-small Cell Lung Cancer (NSCLC)	0.6	TP53	p.Val143Met	-	No
STRAN-391	Thymoma	0.7	DDR2	Amplification	-	No
STRAN-391	Thymoma	0.7	MET	Amplification	-	No
STRAN-391	Thymoma	0.7	HGF	Amplification	-	No
STRAN-390	Colorectal Cancer	0.7	NA	-	MSI	Yes
STRAN-390	Colorectal Cancer	0.7	TS	-	IHC	Yes
STRAN-390	Colorectal Cancer	0.7	TOP1	-	IHC	Yes
STRAN-390	Colorectal Cancer	0.7	TP53	p.Thr150AlafsTer16	-	No
STRAN-390	Colorectal Cancer	0.7	ERCC1	-	IHC	Yes
STRAN-390	Colorectal Cancer	0.7	APC	p.Arg216Ter	-	Yes
STRAN-383	Hormone receptor-positive HER2-negative Breast Cancer	0.6	ER	-	IHC	Yes
STRAN-383	Hormone receptor-positive HER2-negative Breast Cancer	0.6	TS	-	IHC	Yes
STRAN-383	Hormone receptor-positive HER2-negative Breast Cancer	0.6	TUBB3	-	IHC	Yes
STRAN-383	Hormone receptor-positive HER2-negative Breast Cancer	0.6	FGFR1	Amplification	-	No
STRAN-383	Hormone receptor-positive HER2-negative Breast Cancer	0.6	PTEN	-	IHC	Yes
STRAN-383	Hormone receptor-positive HER2-negative Breast Cancer	0.6	TOP2A	-	IHC	Yes
STRAN-383	Hormone receptor-positive HER2-negative Breast Cancer	0.6	CCND1	Amplification	-	No
STRAN-286	Hormone receptor-positive HER2-negative Breast Cancer	0.45	ER	-	IHC	Yes
STRAN-286	Hormone receptor-positive HER2-negative Breast Cancer	0.45	TS	-	IHC	Yes
STRAN-286	Hormone receptor-positive HER2-negative Breast Cancer	0.45	TUBB3	-	IHC	Yes
STRAN-286	Hormone receptor-positive HER2-negative Breast Cancer	0.45	FGFR1	Amplification	-	No
STRAN-286	Hormone receptor-positive HER2-negative Breast Cancer	0.45	PIK3CA	p.Glu545Lys	-	Yes
STRAN-286	Hormone receptor-positive HER2-negative Breast Cancer	0.45	TOP2A	-	IHC	Yes
STRAN-395	Colorectal Cancer	0.8	NA	-	MSI	Yes
STRAN-395	Colorectal Cancer	0.8	TS	-	IHC	Yes
STRAN-395	Colorectal Cancer	0.8	TOP1	-	IHC	Yes
STRAN-395	Colorectal Cancer	0.8	TP53	p.Arg248Trp	-	No
STRAN-395	Colorectal Cancer	0.8	AURKA	Amplification	-	No
STRAN-395	Colorectal Cancer	0.8	ERCC1	-	IHC	Yes
STRAN-395	Colorectal Cancer	0.8	APC	p.Gln1378Ter	-	Yes
STRAN-446	Head And Neck Squamous Cell Carcinoma	0.6	TP53	p.Arg196Ter	-	No
STRAN-446	Head And Neck Squamous Cell Carcinoma	0.6	TP53	p.Ala159Pro	-	No
STRAN-446	Head And Neck Squamous Cell Carcinoma	0.6	BRCA2	p.Gln2945Ter	-	No
STRAN-446	Head And Neck Squamous Cell Carcinoma	0.6	TSC2	p.His523ThrfsTer13	-	No
STRAN-446	Head And Neck Squamous Cell Carcinoma	0.6	CDKN2A	p.Arg58Ter	-	No
STRAN-441	Lung Adenocarcinoma	0.4	TS	-	IHC	Yes
STRAN-441	Lung Adenocarcinoma	0.4	RRM1	-	IHC	Yes
STRAN-441	Lung Adenocarcinoma	0.4	TUBB3	-	IHC	Yes
STRAN-441	Lung Adenocarcinoma	0.4	PD-L1	-	IHC	Yes
STRAN-441	Lung Adenocarcinoma	0.4	KRAS	p.Gly12Cys	-	Yes
STRAN-441	Lung Adenocarcinoma	0.4	ERCC1	-	IHC	Yes
STRAN-441	Lung Adenocarcinoma	0.4	PgP	-	IHC	Yes
STRAN-441	Lung Adenocarcinoma	0.4	CDKN2A	p.Leu32_Leu37del	-	No
STRAN-398	Squamous cell lung carcinoma	0.7	TLE3	-	IHC	Yes
STRAN-398	Squamous cell lung carcinoma	0.7	TS	-	IHC	Yes
STRAN-398	Squamous cell lung carcinoma	0.7	TUBB3	-	IHC	Yes
STRAN-398	Squamous cell lung carcinoma	0.7	MET	Amplification	-	Yes
STRAN-398	Squamous cell lung carcinoma	0.7	TSC1	p.Lys549Ter	-	No
STRAN-398	Squamous cell lung carcinoma	0.7	TP53	p.His193Leu	-	No
STRAN-398	Squamous cell lung carcinoma	0.7	HGF	Amplification	-	No
STRAN-398	Squamous cell lung carcinoma	0.7	ERCC1	-	IHC	Yes
STRAN-398	Squamous cell lung carcinoma	0.7	PgP	-	IHC	Yes
STRAN-429	Colorectal Cancer	0.6	NA	-	MSI	Yes
STRAN-429	Colorectal Cancer	0.6	TS	-	IHC	Yes
STRAN-429	Colorectal Cancer	0.6	TOP1	-	IHC	Yes
STRAN-433	Colorectal Cancer	85% (APA) // 30% (ProPa)	NA	-	MSI	Yes
STRAN-433	Colorectal Cancer	85% (APA) // 30% (ProPa)	TS	-	IHC	Yes
STRAN-433	Colorectal Cancer	85% (APA) // 30% (ProPa)	TOP1	-	IHC	Yes
STRAN-433	Colorectal Cancer	85% (APA) // 30% (ProPa)	KRAS	p.Gly12Asp	-	Yes
STRAN-433	Colorectal Cancer	85% (APA) // 30% (ProPa)	TP53	p.Ser241Pro	-	No
STRAN-433	Colorectal Cancer	85% (APA) // 30% (ProPa)	AURKA	Amplification	-	No
STRAN-433	Colorectal Cancer	85% (APA) // 30% (ProPa)	ERCC1	-	IHC	Yes
STRAN-433	Colorectal Cancer	85% (APA) // 30% (ProPa)	APC	p.Ser1495fs	-	Yes
STRAN-433	Colorectal Cancer	85% (APA) // 30% (ProPa)	APC	p.Lys603Ter	-	Yes
STRAN-403	Colorectal Cancer	0.8	NA	-	MSI	Yes
STRAN-403	Colorectal Cancer	0.8	TS	-	IHC	Yes
STRAN-403	Colorectal Cancer	0.8	TOP1	-	IHC	Yes
STRAN-403	Colorectal Cancer	0.8	SMAD4	Deletion	-	Yes
STRAN-403	Colorectal Cancer	0.8	TP53	p.Arg273His	-	No
STRAN-403	Colorectal Cancer	0.8	MET	Amplification	-	Yes
STRAN-403	Colorectal Cancer	0.8	APC	p.Lys939Ter	-	Yes
STRAN-403	Colorectal Cancer	0.8	KRAS	p.Gly12Ala	-	Yes
STRAN-403	Colorectal Cancer	0.8	APC	p.Arg1450Ter	-	Yes
STRAN-394	Intraocular Melanoma	0.7	MYC	Amplification	-	No
STRAN-394	Intraocular Melanoma	0.7	GNA11	p.Gln209Leu	-	No
STRAN-394	Intraocular Melanoma	0.7	PARP1	Amplification	-	No
STRAN-388	Colorectal Cancer	0.2	NA	-	MSI	Yes
STRAN-388	Colorectal Cancer	0.2	TS	-	IHC	Yes
STRAN-388	Colorectal Cancer	0.2	TOP1	-	IHC	Yes
STRAN-388	Colorectal Cancer	0.2	TP53	p.Asn131Tyr	-	No
STRAN-238	Colorectal Cancer	50 55%	NA	-	MSI	Yes
STRAN-238	Colorectal Cancer	50 55%	TS	-	IHC	Yes
STRAN-238	Colorectal Cancer	50 55%	TOP1	-	IHC	Yes
STRAN-238	Colorectal Cancer	50 55%	KRAS	p.Gly12Ser	-	Yes
STRAN-238	Colorectal Cancer	50 55%	APC	p.Arg283Ter	-	Yes
STRAN-234	Breast Cancer	0.45	PIK3CA	p.His1047Arg	-	Yes
STRAN-234	Breast Cancer	0.45	ER	-	IHC	Yes
STRAN-234	Breast Cancer	0.45	TS	-	IHC	Yes
STRAN-234	Breast Cancer	0.45	TP53	p.Glu336Ter	-	No
STRAN-234	Breast Cancer	0.45	TUBB3	-	IHC	Yes
STRAN-234	Breast Cancer	0.45	PTEN	-	IHC	Yes
STRAN-234	Breast Cancer	0.45	TOP2A	-	IHC	Yes
STRAN-234	Breast Cancer	0.45	ERBB2	p.Ser310Tyr	-	Yes
STRAN-234	Breast Cancer	0.45	STK11	p.Asp194Asn	-	No
STRAN-234	Breast Cancer	0.45	HER2	-	IHC	Yes
STRAN-266	Ovarian Serous Carcinoma	80	SMAD4	Deletion	-	No
STRAN-266	Ovarian Serous Carcinoma	80	TP53	p.Gln317AlafsTer19	-	No
STRAN-256	Hormone receptor-positive HER2-negative Breast Cancer	45-50%	ER	-	IHC	Yes
STRAN-256	Hormone receptor-positive HER2-negative Breast Cancer	45-50%	TS	-	IHC	Yes
STRAN-256	Hormone receptor-positive HER2-negative Breast Cancer	45-50%	TUBB3	-	IHC	Yes
STRAN-256	Hormone receptor-positive HER2-negative Breast Cancer	45-50%	AKT1	p.Glu17Lys	-	No
STRAN-256	Hormone receptor-positive HER2-negative Breast Cancer	45-50%	TOP2A	-	IHC	Yes
STRAN-256	Hormone receptor-positive HER2-negative Breast Cancer	45-50%	PgP	-	IHC	Yes
STRAN-472	Non-small Cell Lung Cancer (NSCLC)	0.7	TLE3	-	IHC	Yes
STRAN-472	Non-small Cell Lung Cancer (NSCLC)	0.7	TUBB3	-	IHC	Yes
STRAN-472	Non-small Cell Lung Cancer (NSCLC)	0.7	MTOR	p.Ser2215Phe	-	No
STRAN-472	Non-small Cell Lung Cancer (NSCLC)	0.7	KDR	Amplification	-	No
STRAN-472	Non-small Cell Lung Cancer (NSCLC)	0.7	TP53	p.Cys238_Met243del	-	No
STRAN-472	Non-small Cell Lung Cancer (NSCLC)	0.7	ERCC1	-	IHC	Yes
STRAN-472	Non-small Cell Lung Cancer (NSCLC)	0.7	PgP	-	IHC	Yes
STRAN-472	Non-small Cell Lung Cancer (NSCLC)	0.7	CCND1	Amplification	-	No
STRAN-472	Non-small Cell Lung Cancer (NSCLC)	0.7	PIK3CA	p.Glu542Lys	-	No
STRAN-432	Colorectal Cancer	0.3	NA	-	MSI	Yes
STRAN-432	Colorectal Cancer	0.3	TS	-	IHC	Yes
STRAN-432	Colorectal Cancer	0.3	TOP1	-	IHC	Yes
STRAN-432	Colorectal Cancer	0.3	KRAS	p.Gly12Val	-	Yes
STRAN-254	Non-small Cell Lung Cancer (NSCLC)	0.7	TLE3	-	IHC	Yes
STRAN-254	Non-small Cell Lung Cancer (NSCLC)	0.7	RRM1	-	IHC	Yes
STRAN-254	Non-small Cell Lung Cancer (NSCLC)	0.7	TUBB3	-	IHC	Yes
STRAN-254	Non-small Cell Lung Cancer (NSCLC)	0.7	ERCC1	-	IHC	Yes
STRAN-254	Non-small Cell Lung Cancer (NSCLC)	0.7	PgP	-	IHC	Yes
STRAN-254	Non-small Cell Lung Cancer (NSCLC)	0.7	TP53	p.Arg181Leu	-	No
STRAN-254	Non-small Cell Lung Cancer (NSCLC)	0.7	TP53	p.Arg175Leu	-	No
STRAN-254	Non-small Cell Lung Cancer (NSCLC)	0.7	KRAS	Amplification	-	No
RESCH-192	Melanoma		BRAF	p.Val600Arg	-	Yes
RESCH-192	Melanoma		TP53	p.Arg110Cys	-	No
RESCH-192	Melanoma		PTEN	p.Val166SerfsTer14	-	No
RESCH-192	Melanoma		IDH1	p.Arg132Cys	-	No
RESCH-185	Melanoma		TP53	p.Arg248Trp	-	No
RESCH-185	Melanoma		BRAF	p.Val600Glu	-	Yes
STRAN-420	Melanoma	0.7	BRAF	Amplification	-	No
STRAN-420	Melanoma	0.7	PD-L1	-	IHC	Yes
STRAN-420	Melanoma	0.7	CDKN2A	Deletion	-	No
STRAN-436	Osteosarcoma	0.8	CDKN2A	Deletion	-	No
STRAN-458	Hormone receptor-positive HER2-negative Breast Cancer	0.6	PIK3CA	p.His1047Arg	-	Yes
STRAN-458	Hormone receptor-positive HER2-negative Breast Cancer	0.6	ER	-	IHC	Yes
STRAN-458	Hormone receptor-positive HER2-negative Breast Cancer	0.6	TS	-	IHC	Yes
STRAN-458	Hormone receptor-positive HER2-negative Breast Cancer	0.6	TUBB3	-	IHC	Yes
STRAN-458	Hormone receptor-positive HER2-negative Breast Cancer	0.6	MYC	Amplification	-	No
STRAN-458	Hormone receptor-positive HER2-negative Breast Cancer	0.6	CHEK2	p.Thr367MetfsTer15	-	No
STRAN-458	Hormone receptor-positive HER2-negative Breast Cancer	0.6	AKT1	p.Glu17Lys	-	No
STRAN-458	Hormone receptor-positive HER2-negative Breast Cancer	0.6	TOP2A	-	IHC	Yes
STRAN-458	Hormone receptor-positive HER2-negative Breast Cancer	0.6	TP53	c.673-1G>C	-	No
RESCH-173	Breast Cancer		ER	-	IHC	Yes
RESCH-173	Breast Cancer		PIK3CA	p.Asn345Lys	-	Yes
RESCH-173	Breast Cancer		HER2	-	IHC	Yes
STRAN-239	Colorectal Cancer	0.4	NA	-	MSI	Yes
STRAN-239	Colorectal Cancer	0.4	TS	-	IHC	Yes
STRAN-239	Colorectal Cancer	0.4	TOP1	-	IHC	Yes
STRAN-239	Colorectal Cancer	0.4	KRAS	p.Gly12Asp	-	Yes
STRAN-239	Colorectal Cancer	0.4	APC	p.His1490fs	-	Yes
STRAN-239	Colorectal Cancer	0.4	ERCC1	-	IHC	Yes
STRAN-239	Colorectal Cancer	0.4	APC	p.Ser1010fs	-	Yes
RESCH-171	Breast Cancer		ER	-	IHC	Yes
RESCH-171	Breast Cancer		TP53	c.375+1G>T	-	No
RESCH-171	Breast Cancer		PIK3CA	Amplification	-	Yes
RESCH-171	Breast Cancer		HER2	-	IHC	Yes
RESCH-171	Breast Cancer		ERBB2	Amplification	-	Yes
STRAN-536	Urethral Cancer	0.3	TP53	p.Cys141_Pro142del	-	No
STRAN-536	Urethral Cancer	0.3	FGFR1	Amplification	-	No
RESCH-196	Melanoma		BRAF	Amplification	-	No
RESCH-196	Melanoma		PTEN	p.Gln219Ter	-	No
RESCH-196	Melanoma		DDR2	Amplification	-	No
RESCH-196	Melanoma		MET	Amplification	-	No
RESCH-196	Melanoma		CDKN2A	p.Trp110Ter	-	No
RESCH-196	Melanoma		HGF	Amplification	-	No
RESCH-196	Melanoma		CDKN2A	p.His83Tyr	-	No
RESCH-196	Melanoma		PTEN	Deletion	-	No
RESCH-196	Melanoma		BRAF	p.Val600Glu	-	Yes
STRAN-512	Neuroendocrine Carcinoma	0.7	PARP1	Amplification	-	No
STRAN-512	Neuroendocrine Carcinoma	0.7	MET	Amplification	-	No
STRAN-512	Neuroendocrine Carcinoma	0.7	HGF	Amplification	-	No
STRAN-512	Neuroendocrine Carcinoma	0.7	TP53	p.Ala159Val	-	No
STRAN-460	Colorectal Cancer	0.4	NA	-	MSI	Yes
STRAN-460	Colorectal Cancer	0.4	TS	-	IHC	Yes
STRAN-460	Colorectal Cancer	0.4	TP53	p.Tyr220Cys	-	No
STRAN-460	Colorectal Cancer	0.4	TOP1	-	IHC	Yes
STRAN-515	Adenocarcinoma of the Esophagus	0.8	TP53	p.Val157Phe	-	No
STRAN-515	Adenocarcinoma of the Esophagus	0.8	CCNE1	Amplification	-	No
STRAN-531	Colorectal Cancer	0.3	NA	-	MSI	Yes
STRAN-531	Colorectal Cancer	0.3	SMAD4	p.Arg135Ter	-	Yes
STRAN-531	Colorectal Cancer	0.3	TS	-	IHC	Yes
STRAN-531	Colorectal Cancer	0.3	TOP1	-	IHC	Yes
STRAN-531	Colorectal Cancer	0.3	APC	p.Ser1434fs	-	Yes
STRAN-531	Colorectal Cancer	0.3	PDGFRB	Amplification	-	No
STRAN-531	Colorectal Cancer	0.3	KRAS	p.Gly12Val	-	Yes
STRAN-531	Colorectal Cancer	0.3	TP53	p.Gly245Ser	-	No
STRAN-533	Small Cell Lung Cancer	0.5	AKT1	Amplification	-	No
STRAN-533	Small Cell Lung Cancer	0.5	FGFR1	Amplification	-	No
STRAN-533	Small Cell Lung Cancer	0.5	MYC	Amplification	-	No
STRAN-533	Small Cell Lung Cancer	0.5	AKT2	Amplification	-	No
STRAN-533	Small Cell Lung Cancer	0.5	TP53	p.Glu204Ter	-	No
STRAN-533	Small Cell Lung Cancer	0.5	PIK3CA	Amplification	-	No
STRAN-533	Small Cell Lung Cancer	0.5	PIK3CA	p.Glu542Lys	-	No
RESCH-206	Triple Negative Breast Cancer		JAK3	p.Val722Ile	-	No
RESCH-206	Triple Negative Breast Cancer		ER	-	IHC	Yes
RESCH-206	Triple Negative Breast Cancer		MYC	Amplification	-	No
RESCH-206	Triple Negative Breast Cancer		PIK3CA	p.Glu545Lys	-	No
RESCH-206	Triple Negative Breast Cancer		SMAD4	p.Gly352Arg	-	No
RESCH-206	Triple Negative Breast Cancer		TP53	p.Arg273His	-	No
RESCH-206	Triple Negative Breast Cancer		SMAD4	p.Gln534Ter	-	Yes
RESCH-206	Triple Negative Breast Cancer		MDM2	Amplification	-	No
STRAN-210	Non-small Cell Lung Cancer (NSCLC)		TLE3	-	IHC	Yes
STRAN-210	Non-small Cell Lung Cancer (NSCLC)		RRM1	-	IHC	Yes
STRAN-210	Non-small Cell Lung Cancer (NSCLC)		TUBB3	-	IHC	Yes
STRAN-210	Non-small Cell Lung Cancer (NSCLC)		PD-L1	-	IHC	Yes
STRAN-210	Non-small Cell Lung Cancer (NSCLC)		PDGFRB	Amplification	-	No
STRAN-210	Non-small Cell Lung Cancer (NSCLC)		EGFR	Amplification	-	Yes
STRAN-210	Non-small Cell Lung Cancer (NSCLC)		ERCC1	-	IHC	Yes
STRAN-210	Non-small Cell Lung Cancer (NSCLC)		PgP	-	IHC	Yes
STRAN-210	Non-small Cell Lung Cancer (NSCLC)		TP53	p.Met237Val	-	No
RESCH-187_152	Lung Adenocarcinoma		MET	Amplification	-	Yes
RESCH-187_152	Lung Adenocarcinoma		TSC1	Deletion	-	No
RESCH-187_152	Lung Adenocarcinoma		EGFR	p.Glu746_Pro753delinsValSer	-	Yes
STRAN-212	Non-small Cell Lung Cancer (NSCLC)		TLE3	-	IHC	Yes
STRAN-212	Non-small Cell Lung Cancer (NSCLC)		AKT3	Amplification	-	No
STRAN-212	Non-small Cell Lung Cancer (NSCLC)		TS	-	IHC	Yes
STRAN-212	Non-small Cell Lung Cancer (NSCLC)		RRM1	-	IHC	Yes
STRAN-212	Non-small Cell Lung Cancer (NSCLC)		TUBB3	-	IHC	Yes
STRAN-212	Non-small Cell Lung Cancer (NSCLC)		FGFR1	Amplification	-	No
STRAN-212	Non-small Cell Lung Cancer (NSCLC)		MYC	Amplification	-	No
STRAN-212	Non-small Cell Lung Cancer (NSCLC)		KDR	Amplification	-	No
STRAN-212	Non-small Cell Lung Cancer (NSCLC)		ERCC1	-	IHC	Yes
STRAN-212	Non-small Cell Lung Cancer (NSCLC)		PgP	-	IHC	Yes
RESCH-186_152	Lung Cancer		CDKN2A	p.Trp110Ter	-	No
RESCH-186_152	Lung Cancer		KRAS	p.Gly12Val	-	Yes
RESCH-186_152	Lung Cancer		CDKN2A	p.His83Tyr	-	No
RESCH-186_152	Lung Cancer		BRAF	p.Val600Glu	-	Yes
RESCH-198_152	Lung Cancer		MYC	Amplification	-	No
RESCH-198_152	Lung Cancer		KRAS	p.Gln61His	-	Yes
RESCH-141	Breast Cancer		ER	-	IHC	Yes
RESCH-000000588	Anaplastic Thyroid Cancer	80-90%	RET	NCOA45'NM_005437, Exon 1-6:RET3'NM_020975, Exon 12-20	-	No
RESCH-000000588	Anaplastic Thyroid Cancer	80-90%	EGFR	Amplification	-	No
RESCH-000000588	Anaplastic Thyroid Cancer	80-90%	CDKN2A	Deletion	-	No
STRAN-369	Colorectal Cancer	0.45	NA	-	MSI	Yes
STRAN-369	Colorectal Cancer	0.45	TS	-	IHC	Yes
STRAN-369	Colorectal Cancer	0.45	APC	p.Thr1438fs	-	Yes
STRAN-369	Colorectal Cancer	0.45	KRAS	p.Gly12Val	-	Yes
STRAN-369	Colorectal Cancer	0.45	APC	p.Arg414fs	-	Yes
RESCH-000000554	Colorectal Cancer	0.6	SRC	Amplification	-	No
RESCH-000000554	Colorectal Cancer	0.6	APC	p.Asp1137fs	-	Yes
RESCH-000000554	Colorectal Cancer	0.6	TP53	p.Arg248Trp	-	No
RESCH-000000554	Colorectal Cancer	0.6	AURKA	Amplification	-	No
RESCH-000000553	Sarcoma	0.8	CDK4	Amplification	-	No
RESCH-000000553	Sarcoma	0.8	MET	Amplification	-	No
RESCH-000000553	Sarcoma	0.8	CDKN2A	Deletion	-	No
RESCH-000000557	Retroperitoneal Cancer	80-90%	CDK4	Amplification	-	No
RESCH-000000557	Retroperitoneal Cancer	80-90%	TP53	p.Val31Ile	-	No
STRAN-502	Colorectal Cancer	0.7	NA	-	MSI	Yes
STRAN-502	Colorectal Cancer	0.7	TS	-	IHC	Yes
STRAN-502	Colorectal Cancer	0.7	ERBB2	p.Ser310Phe	-	No
STRAN-502	Colorectal Cancer	0.7	FBXW7	Deletion	-	No
STRAN-502	Colorectal Cancer	0.7	TOP1	-	IHC	Yes
STRAN-502	Colorectal Cancer	0.7	TP53	p.Arg273Cys	-	No
STRAN-502	Colorectal Cancer	0.7	MET	Amplification	-	Yes
STRAN-502	Colorectal Cancer	0.7	HGF	Amplification	-	No
STRAN-502	Colorectal Cancer	0.7	CCNE1	Amplification	-	No
STRAN-376	Pancreatic Adenocarcinoma	0.3	KRAS	p.Gly12Asp	-	No
STRAN-376	Pancreatic Adenocarcinoma	0.3	TP53	p.Arg248Gln	-	No
STRAN-535	Lung Adenocarcinoma	0.4	TLE3	-	IHC	Yes
STRAN-535	Lung Adenocarcinoma	0.4	TSC1	p.Gln55Ter	-	No
STRAN-535	Lung Adenocarcinoma	0.4	RRM1	-	IHC	Yes
STRAN-535	Lung Adenocarcinoma	0.4	TUBB3	-	IHC	Yes
STRAN-535	Lung Adenocarcinoma	0.4	ERCC1	-	IHC	Yes
STRAN-535	Lung Adenocarcinoma	0.4	PgP	-	IHC	Yes
STRAN-535	Lung Adenocarcinoma	0.4	TP53	p.Arg181Leu	-	No
STRAN-535	Lung Adenocarcinoma	0.4	TP53	p.Arg175Leu	-	No
STRAN-535	Lung Adenocarcinoma	0.4	KRAS	Amplification	-	No
STRAN-535	Lung Adenocarcinoma	0.4	CDKN2A	Deletion	-	No
STRAN-546	Triple Negative Breast Cancer	0.4	ER	-	IHC	Yes
STRAN-546	Triple Negative Breast Cancer	0.4	TS	-	IHC	Yes
STRAN-546	Triple Negative Breast Cancer	0.4	TP53	p.Arg196Ter	-	No
STRAN-546	Triple Negative Breast Cancer	0.4	TUBB3	-	IHC	Yes
STRAN-546	Triple Negative Breast Cancer	0.4	DDR2	Amplification	-	No
STRAN-546	Triple Negative Breast Cancer	0.4	TOP2A	-	IHC	Yes
RESCH-000000474	Breast Cancer	60-70%	PIK3R1	Deletion	-	No
RESCH-000000474	Breast Cancer	60-70%	ER	-	IHC	Yes
RESCH-000000474	Breast Cancer	60-70%	RET	p.Val804Met	-	No
RESCH-000000474	Breast Cancer	60-70%	AR	p.Pro392Ser	-	No
RESCH-000000474	Breast Cancer	60-70%	TP53	p.Val173Leu	-	No
RESCH-000000474	Breast Cancer	60-70%	MYC	Amplification	-	No
RESCH-000000474	Breast Cancer	60-70%	PTEN	p.Pro248ThrfsTer5	-	No
RESCH-000000474	Breast Cancer	60-70%	IKBKE	Amplification	-	No
STRAN-251	Ovarian Serous Carcinoma	60	TP53	c.993+1G>A	-	No
STRAN-249	Squamous cell lung carcinoma	0.4	TS	-	IHC	Yes
STRAN-249	Squamous cell lung carcinoma	0.4	RRM1	-	IHC	Yes
STRAN-249	Squamous cell lung carcinoma	0.4	TUBB3	-	IHC	Yes
STRAN-249	Squamous cell lung carcinoma	0.4	FGFR1	Amplification	-	No
STRAN-249	Squamous cell lung carcinoma	0.4	ERCC1	-	IHC	Yes
STRAN-249	Squamous cell lung carcinoma	0.4	PgP	-	IHC	Yes
STRAN-249	Squamous cell lung carcinoma	0.4	MET	p.Glu168Asp	-	Yes
STRAN-250	Ovarian Serous Carcinoma	30	PTEN	p.Asp92Glu	-	No
STRAN-250	Ovarian Serous Carcinoma	30	TP53	p.Ala161Asp	-	No
STRAN-250	Ovarian Serous Carcinoma	30	PIK3CA	p.Lys111Glu	-	Yes
STRAN-310	Triple Negative Breast Cancer	0.7	TS	-	IHC	Yes
STRAN-310	Triple Negative Breast Cancer	0.7	TUBB3	-	IHC	Yes
STRAN-310	Triple Negative Breast Cancer	0.7	SMAD4	Deletion	-	Yes
STRAN-310	Triple Negative Breast Cancer	0.7	MET	Amplification	-	No
STRAN-310	Triple Negative Breast Cancer	0.7	PTEN	Deletion	-	No
STRAN-310	Triple Negative Breast Cancer	0.7	TOP2A	-	IHC	Yes
STRAN-310	Triple Negative Breast Cancer	0.7	PgP	-	IHC	Yes
STRAN-310	Triple Negative Breast Cancer	0.7	ER	-	IHC	Yes
STRAN-310	Triple Negative Breast Cancer	0.7	BRAF	Amplification	-	No
STRAN-310	Triple Negative Breast Cancer	0.7	TP53	c.559_559+1delinsCT	-	No
STRAN-310	Triple Negative Breast Cancer	0.7	HGF	Amplification	-	No
STRAN-310	Triple Negative Breast Cancer	0.7	PIK3CA	Amplification	-	No
STRAN-310	Triple Negative Breast Cancer	0.7	KRAS	Amplification	-	No
STRAN-302	Hormone receptor-positive HER2-negative Breast Cancer	0.6	ER	-	IHC	Yes
STRAN-302	Hormone receptor-positive HER2-negative Breast Cancer	0.6	TS	-	IHC	Yes
STRAN-302	Hormone receptor-positive HER2-negative Breast Cancer	0.6	TUBB3	-	IHC	Yes
STRAN-302	Hormone receptor-positive HER2-negative Breast Cancer	0.6	PTEN	p.Asn334fs	-	Yes
STRAN-302	Hormone receptor-positive HER2-negative Breast Cancer	0.6	PTEN	p.Asn334GlnfsTer9	-	No
STRAN-302	Hormone receptor-positive HER2-negative Breast Cancer	0.6	PTEN	-	IHC	Yes
STRAN-302	Hormone receptor-positive HER2-negative Breast Cancer	0.6	TOP2A	-	IHC	Yes
STRAN-305	Gastrointestinal Stromal Tumor (GIST)	0.9	CDKN2A	Deletion	-	No
STRAN-334	Hormone receptor-positive HER2-negative Breast Cancer	0.7	ER	-	IHC	Yes
STRAN-334	Hormone receptor-positive HER2-negative Breast Cancer	0.7	TS	-	IHC	Yes
STRAN-334	Hormone receptor-positive HER2-negative Breast Cancer	0.7	TUBB3	-	IHC	Yes
STRAN-334	Hormone receptor-positive HER2-negative Breast Cancer	0.7	PTEN	-	IHC	Yes
STRAN-334	Hormone receptor-positive HER2-negative Breast Cancer	0.7	TOP2A	-	IHC	Yes
STRAN-334	Hormone receptor-positive HER2-negative Breast Cancer	0.7	PIK3CA	Amplification	-	Yes
STRAN-362	Non-small Cell Lung Cancer (NSCLC)	0.5	TS	-	IHC	Yes
STRAN-362	Non-small Cell Lung Cancer (NSCLC)	0.5	RRM1	-	IHC	Yes
STRAN-362	Non-small Cell Lung Cancer (NSCLC)	0.5	TUBB3	-	IHC	Yes
STRAN-362	Non-small Cell Lung Cancer (NSCLC)	0.5	PD-L1	-	IHC	Yes
STRAN-362	Non-small Cell Lung Cancer (NSCLC)	0.5	KRAS	p.Gly12Cys	-	Yes
STRAN-362	Non-small Cell Lung Cancer (NSCLC)	0.5	TP53	p.Pro152SerfsTer29	-	No
STRAN-362	Non-small Cell Lung Cancer (NSCLC)	0.5	ERCC1	-	IHC	Yes
STRAN-362	Non-small Cell Lung Cancer (NSCLC)	0.5	PgP	-	IHC	Yes
STRAN-481	Colorectal Cancer	0.4	NA	-	MSI	Yes
STRAN-481	Colorectal Cancer	0.4	NRAS	p.Gln61Lys	-	Yes
STRAN-481	Colorectal Cancer	0.4	TS	-	IHC	Yes
STRAN-481	Colorectal Cancer	0.4	MTOR	p.Glu1799Lys	-	No
STRAN-481	Colorectal Cancer	0.4	TOP1	-	IHC	Yes
STRAN-481	Colorectal Cancer	0.4	TP53	p.Phe212SerfsTer3	-	No
STRAN-481	Colorectal Cancer	0.4	ERCC1	-	IHC	Yes
STRAN-481	Colorectal Cancer	0.4	APC	p.Ser908fs	-	Yes
STRAN-459	Hormone receptor-positive HER2-negative Breast Cancer	0.7	ER	-	IHC	Yes
STRAN-459	Hormone receptor-positive HER2-negative Breast Cancer	0.7	TS	-	IHC	Yes
STRAN-459	Hormone receptor-positive HER2-negative Breast Cancer	0.7	TUBB3	-	IHC	Yes
STRAN-459	Hormone receptor-positive HER2-negative Breast Cancer	0.7	TP53	p.Arg306HisfsTer38	-	No
STRAN-459	Hormone receptor-positive HER2-negative Breast Cancer	0.7	PTEN	-	IHC	Yes
STRAN-459	Hormone receptor-positive HER2-negative Breast Cancer	0.7	TOP2A	-	IHC	Yes
STRAN-459	Hormone receptor-positive HER2-negative Breast Cancer	0.7	PIK3CA	Amplification	-	Yes
STRAN-406	Hormone receptor-positive HER2-negative Breast Cancer	0.6	KIT	p.Gly565Val	-	No
STRAN-406	Hormone receptor-positive HER2-negative Breast Cancer	0.6	ER	-	IHC	Yes
STRAN-406	Hormone receptor-positive HER2-negative Breast Cancer	0.6	TS	-	IHC	Yes
STRAN-406	Hormone receptor-positive HER2-negative Breast Cancer	0.6	TP53	p.Arg196Ter	-	No
STRAN-406	Hormone receptor-positive HER2-negative Breast Cancer	0.6	TUBB3	-	IHC	Yes
STRAN-406	Hormone receptor-positive HER2-negative Breast Cancer	0.6	PTEN	-	IHC	Yes
STRAN-406	Hormone receptor-positive HER2-negative Breast Cancer	0.6	AURKA	Amplification	-	No
STRAN-406	Hormone receptor-positive HER2-negative Breast Cancer	0.6	TOP2A	-	IHC	Yes
STRAN-406	Hormone receptor-positive HER2-negative Breast Cancer	0.6	CCND1	Amplification	-	No
STRAN-278	Colorectal Cancer	0.8	NA	-	MSI	Yes
STRAN-278	Colorectal Cancer	0.8	TS	-	IHC	Yes
STRAN-278	Colorectal Cancer	0.8	TOP1	-	IHC	Yes
STRAN-278	Colorectal Cancer	0.8	TP53	p.Tyr220His	-	No
STRAN-278	Colorectal Cancer	0.8	APC	Deletion	-	Yes
STRAN-278	Colorectal Cancer	0.8	EGFR	Amplification	-	Yes
STRAN-278	Colorectal Cancer	0.8	MET	Amplification	-	Yes
STRAN-278	Colorectal Cancer	0.8	ERCC1	-	IHC	Yes
STRAN-222	Non-small Cell Lung Cancer (NSCLC)		TLE3	-	IHC	Yes
STRAN-222	Non-small Cell Lung Cancer (NSCLC)		TS	-	IHC	Yes
STRAN-222	Non-small Cell Lung Cancer (NSCLC)		RRM1	-	IHC	Yes
STRAN-222	Non-small Cell Lung Cancer (NSCLC)		TP53	p.Tyr234Cys	-	No
STRAN-222	Non-small Cell Lung Cancer (NSCLC)		TUBB3	-	IHC	Yes
STRAN-222	Non-small Cell Lung Cancer (NSCLC)		ERCC1	-	IHC	Yes
STRAN-279	Triple Negative Breast Cancer	65-70%	SMO	Amplification	-	No
STRAN-279	Triple Negative Breast Cancer	65-70%	ER	-	IHC	Yes
STRAN-279	Triple Negative Breast Cancer	65-70%	TS	-	IHC	Yes
STRAN-279	Triple Negative Breast Cancer	65-70%	TUBB3	-	IHC	Yes
STRAN-279	Triple Negative Breast Cancer	65-70%	TP53	p.Arg273Pro	-	No
STRAN-279	Triple Negative Breast Cancer	65-70%	DDR2	Amplification	-	No
STRAN-279	Triple Negative Breast Cancer	65-70%	MET	Amplification	-	No
STRAN-279	Triple Negative Breast Cancer	65-70%	TOP2A	-	IHC	Yes
STRAN-279	Triple Negative Breast Cancer	65-70%	PgP	-	IHC	Yes
STRAN-284	Colorectal Cancer	25-30%	NA	-	MSI	Yes
STRAN-284	Colorectal Cancer	25-30%	TS	-	IHC	Yes
STRAN-284	Colorectal Cancer	25-30%	TOP1	-	IHC	Yes
STRAN-284	Colorectal Cancer	25-30%	TP53	p.Arg248Trp	-	No
STRAN-284	Colorectal Cancer	25-30%	ERCC1	-	IHC	Yes
STRAN-281	Colorectal Cancer	0.7	NA	-	MSI	Yes
STRAN-281	Colorectal Cancer	0.7	TS	-	IHC	Yes
STRAN-281	Colorectal Cancer	0.7	TOP1	-	IHC	Yes
STRAN-281	Colorectal Cancer	0.7	TP53	p.Met237Ile	-	No
STRAN-281	Colorectal Cancer	0.7	TP53	p.Arg213Ter	-	No
STRAN-281	Colorectal Cancer	0.7	ERCC1	-	IHC	Yes
STRAN-281	Colorectal Cancer	0.7	BRAF	p.Val600Glu	-	Yes
RESCH-170	Lung Adenocarcinoma		MYC	Amplification	-	No
RESCH-170	Lung Adenocarcinoma		ALK	-	FISH	Yes
RESCH-170	Lung Adenocarcinoma		ALK	EML45'NM_019063, Exon 1-13 : ALK3'NM_004304, Exon 20-29	-	Yes
STRAN-223	Lung Adenocarcinoma		KRAS	p.Gly12Cys	-	Yes
STRAN-223	Lung Adenocarcinoma		CDKN2A	p.Leu32_Leu37del	-	No
STRAN-217	Breast Cancer		ER	-	IHC	Yes
STRAN-217	Breast Cancer		TS	-	IHC	Yes
STRAN-217	Breast Cancer		TUBB3	-	IHC	Yes
STRAN-217	Breast Cancer		TP53	c.920-2A>G	-	No
STRAN-217	Breast Cancer		FGFR1	Amplification	-	No
STRAN-217	Breast Cancer		TSC1	Deletion	-	No
STRAN-252	Ovarian Endometrioid Adenocarcinoma	90	PIK3CA	p.Glu545Lys	-	Yes
STRAN-252	Ovarian Endometrioid Adenocarcinoma	90	KRAS	p.Gln61Lys	-	Yes
STRAN-262	Breast Cancer	30-35	ER	-	IHC	Yes
STRAN-262	Breast Cancer	30-35	TS	-	IHC	Yes
STRAN-262	Breast Cancer	30-35	TUBB3	-	IHC	Yes
STRAN-262	Breast Cancer	30-35	FGFR1	Amplification	-	No
STRAN-262	Breast Cancer	30-35	PTEN	-	IHC	Yes
STRAN-262	Breast Cancer	30-35	AURKA	Amplification	-	No
STRAN-262	Breast Cancer	30-35	TOP2A	-	IHC	Yes
STRAN-262	Breast Cancer	30-35	KRAS	Amplification	-	No
STRAN-259	Ovarian Cancer	0.7	FBXW7	Deletion	-	No
STRAN-259	Ovarian Cancer	0.7	TP53	p.Arg248Trp	-	No
STRAN-259	Ovarian Cancer	0.7	ALK	Amplification	-	No
STRAN-259	Ovarian Cancer	0.7	CDKN2A	Deletion	-	No
STRAN-322	Uterine Cancer	0.8	PIK3CA	p.Glu542Lys	-	No
STRAN-327	Colorectal Cancer	0.3	NA	-	MSI	Yes
STRAN-327	Colorectal Cancer	0.3	TS	-	IHC	Yes
STRAN-327	Colorectal Cancer	0.3	APC	p.Asn942fs	-	Yes
STRAN-327	Colorectal Cancer	0.3	TOP1	-	IHC	Yes
STRAN-327	Colorectal Cancer	0.3	KRAS	p.Gly12Asp	-	Yes
STRAN-327	Colorectal Cancer	0.3	ERCC1	-	IHC	Yes
STRAN-324	Colorectal Cancer	0.6	NA	-	MSI	Yes
STRAN-324	Colorectal Cancer	0.6	TS	-	IHC	Yes
STRAN-324	Colorectal Cancer	0.6	TOP1	-	IHC	Yes
STRAN-324	Colorectal Cancer	0.6	AURKA	Amplification	-	No
STRAN-324	Colorectal Cancer	0.6	APC	p.Arg283Ter	-	Yes
STRAN-400	Lung Adenocarcinoma	0.3	TLE3	-	IHC	Yes
STRAN-400	Lung Adenocarcinoma	0.3	TUBB3	-	IHC	Yes
STRAN-400	Lung Adenocarcinoma	0.3	PD-L1	-	IHC	Yes
STRAN-400	Lung Adenocarcinoma	0.3	KRAS	p.Gly12Cys	-	Yes
STRAN-400	Lung Adenocarcinoma	0.3	ERCC1	-	IHC	Yes
STRAN-400	Lung Adenocarcinoma	0.3	PgP	-	IHC	Yes
STRAN-421	Melanoma	0.8	TP53	Deletion	-	No
STRAN-421	Melanoma	0.8	AKT3	Amplification	-	No
STRAN-421	Melanoma	0.8	TSC1	Deletion	-	No
STRAN-421	Melanoma	0.8	MGMT	-	IHC	Yes
STRAN-421	Melanoma	0.8	BRAF	p.Val600Glu	-	Yes
STRAN-387	Triple Negative Breast Cancer	0.6	ER	-	IHC	Yes
STRAN-387	Triple Negative Breast Cancer	0.6	TS	-	IHC	Yes
STRAN-387	Triple Negative Breast Cancer	0.6	TUBB3	-	IHC	Yes
STRAN-387	Triple Negative Breast Cancer	0.6	PTEN	c.486_492+2delCAAAAAGGT	-	No
STRAN-387	Triple Negative Breast Cancer	0.6	EGFR	Amplification	-	Yes
STRAN-387	Triple Negative Breast Cancer	0.6	TP53	p.Arg273His	-	No
STRAN-387	Triple Negative Breast Cancer	0.6	TOP2A	-	IHC	Yes
STRAN-387	Triple Negative Breast Cancer	0.6	PgP	-	IHC	Yes
STRAN-469	Estrogen Receptor-positive Breast Cancer	0.6	ER	-	IHC	Yes
STRAN-469	Estrogen Receptor-positive Breast Cancer	0.6	TS	-	IHC	Yes
STRAN-469	Estrogen Receptor-positive Breast Cancer	0.6	TUBB3	-	IHC	Yes
STRAN-469	Estrogen Receptor-positive Breast Cancer	0.6	PIK3CA	p.Glu545Lys	-	Yes
STRAN-469	Estrogen Receptor-positive Breast Cancer	0.6	DDR2	Amplification	-	No
STRAN-469	Estrogen Receptor-positive Breast Cancer	0.6	TOP2A	-	IHC	Yes
STRAN-469	Estrogen Receptor-positive Breast Cancer	0.6	IKBKE	Amplification	-	No
STRAN-474	Hormone receptor-positive HER2-negative Breast Cancer	0.8	ER	-	IHC	Yes
STRAN-474	Hormone receptor-positive HER2-negative Breast Cancer	0.8	TS	-	IHC	Yes
STRAN-474	Hormone receptor-positive HER2-negative Breast Cancer	0.8	PIK3CA	p.Cys420Arg	-	Yes
STRAN-474	Hormone receptor-positive HER2-negative Breast Cancer	0.8	TUBB3	-	IHC	Yes
STRAN-474	Hormone receptor-positive HER2-negative Breast Cancer	0.8	FGFR1	Amplification	-	No
STRAN-474	Hormone receptor-positive HER2-negative Breast Cancer	0.8	MYC	Amplification	-	No
STRAN-474	Hormone receptor-positive HER2-negative Breast Cancer	0.8	PTEN	-	IHC	Yes
STRAN-474	Hormone receptor-positive HER2-negative Breast Cancer	0.8	TOP2A	-	IHC	Yes
STRAN-452	Colorectal Cancer	0.6	NA	-	MSI	Yes
STRAN-452	Colorectal Cancer	0.6	TS	-	IHC	Yes
STRAN-452	Colorectal Cancer	0.6	SRC	Amplification	-	No
STRAN-452	Colorectal Cancer	0.6	TOP1	-	IHC	Yes
STRAN-452	Colorectal Cancer	0.6	APC	p.Val1414fs	-	Yes
STRAN-452	Colorectal Cancer	0.6	KRAS	p.Gly13Asp	-	Yes
STRAN-467	Adenocarcinoma of the Esophagus	0.3	TP53	p.His179Tyr	-	No
STRAN-467	Adenocarcinoma of the Esophagus	0.3	KRAS	Amplification	-	No
STRAN-482	Melanoma	0.4	NRAS	p.Gln61Arg	-	No
STRAN-482	Melanoma	0.4	CDKN2A	Deletion	-	No
STRAN-486	Ovarian Serous Carcinoma	0.7	TP53	p.Cys277Phe	-	No
STRAN-486	Ovarian Serous Carcinoma	0.7	BRCA1	Deletion	-	Yes
STRAN-486	Ovarian Serous Carcinoma	0.7	CCNE1	Amplification	-	No
STRAN-486	Ovarian Serous Carcinoma	0.7	PIK3CA	Amplification	-	Yes
STRAN-443	Ovarian Serous Carcinoma	0.2	CDK4	Amplification	-	No
STRAN-443	Ovarian Serous Carcinoma	0.2	TP53	p.Tyr220Cys	-	No
STRAN-443	Ovarian Serous Carcinoma	0.2	CCNE1	Amplification	-	No
STRAN-312	Lung Adenocarcinoma	0.9	TS	-	IHC	Yes
STRAN-312	Lung Adenocarcinoma	0.9	RRM1	-	IHC	Yes
STRAN-312	Lung Adenocarcinoma	0.9	TUBB3	-	IHC	Yes
STRAN-312	Lung Adenocarcinoma	0.9	PARP1	Amplification	-	No
STRAN-312	Lung Adenocarcinoma	0.9	DDR2	Amplification	-	No
STRAN-312	Lung Adenocarcinoma	0.9	TP53	p.Pro152AlafsTer28	-	No
STRAN-312	Lung Adenocarcinoma	0.9	ERCC1	-	IHC	Yes
STRAN-312	Lung Adenocarcinoma	0.9	PgP	-	IHC	Yes
STRAN-312	Lung Adenocarcinoma	0.9	KRAS	Amplification	-	No
STRAN-319	Small Cell Lung Cancer	0.6	TP53	p.Glu68Ter	-	No
STRAN-319	Small Cell Lung Cancer	0.6	KIT	Amplification	-	No
STRAN-323	Non-small Cell Lung Cancer (NSCLC)	0.5	TLE3	-	IHC	Yes
STRAN-323	Non-small Cell Lung Cancer (NSCLC)	0.5	TP53	p.Ala161ProfsTer9	-	No
STRAN-323	Non-small Cell Lung Cancer (NSCLC)	0.5	RRM1	-	IHC	Yes
STRAN-323	Non-small Cell Lung Cancer (NSCLC)	0.5	TUBB3	-	IHC	Yes
STRAN-323	Non-small Cell Lung Cancer (NSCLC)	0.5	KRAS	p.Gly13Asp	-	Yes
STRAN-323	Non-small Cell Lung Cancer (NSCLC)	0.5	ERCC1	-	IHC	Yes
STRAN-323	Non-small Cell Lung Cancer (NSCLC)	0.5	PgP	-	IHC	Yes
STRAN-275	Triple Negative Breast Cancer	0.6	CDK4	Amplification	-	No
STRAN-275	Triple Negative Breast Cancer	0.6	ER	-	IHC	Yes
STRAN-275	Triple Negative Breast Cancer	0.6	TS	-	IHC	Yes
STRAN-275	Triple Negative Breast Cancer	0.6	TUBB3	-	IHC	Yes
STRAN-275	Triple Negative Breast Cancer	0.6	MYC	Amplification	-	No
STRAN-275	Triple Negative Breast Cancer	0.6	TOP2A	-	IHC	Yes
STRAN-275	Triple Negative Breast Cancer	0.6	PIK3CA	p.His1047Leu	-	No
RESCH-000000460	Hormone receptor-positive HER2-negative Breast Cancer	NA	ER	-	IHC	Yes
RESCH-000000460	Hormone receptor-positive HER2-negative Breast Cancer	NA	FGFR1	Amplification	-	No
STRAN-409	Non-small Cell Lung Cancer (NSCLC)	0.4	TS	-	IHC	Yes
STRAN-409	Non-small Cell Lung Cancer (NSCLC)	0.4	RRM1	-	IHC	Yes
STRAN-409	Non-small Cell Lung Cancer (NSCLC)	0.4	TUBB3	-	IHC	Yes
STRAN-409	Non-small Cell Lung Cancer (NSCLC)	0.4	KRAS	p.Gly12Asp	-	Yes
STRAN-409	Non-small Cell Lung Cancer (NSCLC)	0.4	ERCC1	-	IHC	Yes
STRAN-409	Non-small Cell Lung Cancer (NSCLC)	0.4	PgP	-	IHC	Yes
STRAN-508	Colorectal Cancer	0.7	NA	-	MSI	Yes
STRAN-508	Colorectal Cancer	0.7	ERBB3	Amplification	-	No
STRAN-508	Colorectal Cancer	0.7	APC	p.Glu1309fs	-	Yes
STRAN-508	Colorectal Cancer	0.7	TP53	p.Val274Leu	-	No
STRAN-485	Adenocarcinoma of the Esophagus	0.3	TP53	p.Cys135Phe	-	No
STRAN-485	Adenocarcinoma of the Esophagus	0.3	CCNE1	Amplification	-	No
STRAN-485	Adenocarcinoma of the Esophagus	0.3	KRAS	Amplification	-	No
STRAN-485	Adenocarcinoma of the Esophagus	0.3	ERBB2	Amplification	-	No
STRAN-488	Ovarian Cancer	0.5	AKT1	Amplification	-	No
STRAN-488	Ovarian Cancer	0.5	BRAF	Amplification	-	No
STRAN-488	Ovarian Cancer	0.5	TP53	p.Arg248Gln	-	No
STRAN-488	Ovarian Cancer	0.5	BRCA1	p.Glu1644Ter	-	Yes
STRAN-495	Ovarian Serous Carcinoma	70-80%	MYC	Amplification	-	No
STRAN-495	Ovarian Serous Carcinoma	70-80%	BRCA1	p.Gln1395Ter	-	Yes
STRAN-495	Ovarian Serous Carcinoma	70-80%	AURKA	Amplification	-	No
STRAN-495	Ovarian Serous Carcinoma	70-80%	TP53	p.Pro278Leu	-	No
STRAN-495	Ovarian Serous Carcinoma	70-80%	CDKN2A	Deletion	-	No
STRAN-426	Colorectal Cancer	80% not enough for slicing	NA	-	MSI	Yes
STRAN-426	Colorectal Cancer	80% not enough for slicing	TS	-	IHC	Yes
STRAN-426	Colorectal Cancer	80% not enough for slicing	APC	p.Arg876Ter	-	Yes
STRAN-426	Colorectal Cancer	80% not enough for slicing	TOP1	-	IHC	Yes
STRAN-426	Colorectal Cancer	80% not enough for slicing	PTEN	p.Lys164fs	-	Yes
STRAN-426	Colorectal Cancer	80% not enough for slicing	ERCC1	-	IHC	Yes
STRAN-439	Endometrial Cancer	0.4	TP53	p.Tyr220Cys	-	No
STRAN-439	Endometrial Cancer	0.4	CCNE1	Amplification	-	No
STRAN-442	Ovarian Serous Carcinoma	0.6	FGFR1	Amplification	-	No
STRAN-442	Ovarian Serous Carcinoma	0.6	AKT2	Amplification	-	No
STRAN-442	Ovarian Serous Carcinoma	0.6	TP53	p.Tyr126Ter	-	No
STRAN-442	Ovarian Serous Carcinoma	0.6	CCNE1	Amplification	-	No
STRAN-442	Ovarian Serous Carcinoma	0.6	PIK3CA	Amplification	-	Yes
STRAN-296	Melanoma	0.9	SMO	Amplification	-	No
STRAN-296	Melanoma	0.9	BRAF	Amplification	-	No
STRAN-296	Melanoma	0.9	MET	Amplification	-	No
STRAN-296	Melanoma	0.9	BRAF	p.Val600Lys	-	Yes
STRAN-297	Colorectal Cancer	0.75	NA	-	MSI	Yes
STRAN-297	Colorectal Cancer	0.75	TS	-	IHC	Yes
STRAN-297	Colorectal Cancer	0.75	APC	p.Arg876Ter	-	Yes
STRAN-297	Colorectal Cancer	0.75	TOP1	-	IHC	Yes
STRAN-297	Colorectal Cancer	0.75	KRAS	p.Gly12Asp	-	Yes
STRAN-297	Colorectal Cancer	0.75	AURKA	Amplification	-	No
STRAN-297	Colorectal Cancer	0.75	ERCC1	-	IHC	Yes
STRAN-297	Colorectal Cancer	0.75	TP53	p.Gly245Ser	-	No
STRAN-297	Colorectal Cancer	0.75	APC	p.Val1452fs	-	Yes
STRAN-300	Squamous cell lung carcinoma	0.6	TLE3	-	IHC	Yes
STRAN-300	Squamous cell lung carcinoma	0.6	RRM1	-	IHC	Yes
STRAN-300	Squamous cell lung carcinoma	0.6	TUBB3	-	IHC	Yes
STRAN-300	Squamous cell lung carcinoma	0.6	EGFR	Amplification	-	Yes
STRAN-300	Squamous cell lung carcinoma	0.6	ERCC1	-	IHC	Yes
STRAN-300	Squamous cell lung carcinoma	0.6	CDKN2A	Deletion	-	No
STRAN-359	Hormone receptor-positive HER2-negative Breast Cancer	0.4	ER	-	IHC	Yes
STRAN-359	Hormone receptor-positive HER2-negative Breast Cancer	0.4	TS	-	IHC	Yes
STRAN-359	Hormone receptor-positive HER2-negative Breast Cancer	0.4	TUBB3	-	IHC	Yes
STRAN-359	Hormone receptor-positive HER2-negative Breast Cancer	0.4	TP53	p.Arg273Pro	-	No
STRAN-359	Hormone receptor-positive HER2-negative Breast Cancer	0.4	TOP2A	-	IHC	Yes
STRAN-359	Hormone receptor-positive HER2-negative Breast Cancer	0.4	PgP	-	IHC	Yes
STRAN-356	Hormone receptor-positive HER2-negative Breast Cancer	0.8	ER	-	IHC	Yes
STRAN-356	Hormone receptor-positive HER2-negative Breast Cancer	0.8	TS	-	IHC	Yes
STRAN-356	Hormone receptor-positive HER2-negative Breast Cancer	0.8	TUBB3	-	IHC	Yes
STRAN-356	Hormone receptor-positive HER2-negative Breast Cancer	0.8	TP53	p.Met237_Cys238delinsIle	-	No
STRAN-356	Hormone receptor-positive HER2-negative Breast Cancer	0.8	DDR2	Amplification	-	No
STRAN-356	Hormone receptor-positive HER2-negative Breast Cancer	0.8	PTEN	-	IHC	Yes
STRAN-356	Hormone receptor-positive HER2-negative Breast Cancer	0.8	TOP2A	-	IHC	Yes
STRAN-350	Ovarian Cancer	0.5	AURKA	Amplification	-	No
STRAN-350	Ovarian Cancer	0.5	TP53	c.993+1G>A	-	No
STRAN-308	Colorectal Cancer	0.5	NA	-	MSI	Yes
STRAN-308	Colorectal Cancer	0.5	TS	-	IHC	Yes
STRAN-308	Colorectal Cancer	0.5	TOP1	-	IHC	Yes
STRAN-308	Colorectal Cancer	0.5	APC	p.Leu1488fs	-	Yes
STRAN-308	Colorectal Cancer	0.5	KRAS	p.Gly12Ser	-	Yes
STRAN-308	Colorectal Cancer	0.5	PTEN	Deletion	-	Yes
STRAN-308	Colorectal Cancer	0.5	ERCC1	-	IHC	Yes
STRAN-308	Colorectal Cancer	0.5	PIK3CA	p.Glu542Lys	-	Yes
STRAN-298	Carcinoma Of Unknown Primary	30-35%	KRAS	p.Gln61His	-	No
STRAN-289	Estrogen Receptor-positive Breast Cancer	0.4	PIK3CA	p.His1047Arg	-	Yes
STRAN-289	Estrogen Receptor-positive Breast Cancer	0.4	ER	-	IHC	Yes
STRAN-289	Estrogen Receptor-positive Breast Cancer	0.4	TS	-	IHC	Yes
STRAN-289	Estrogen Receptor-positive Breast Cancer	0.4	TUBB3	-	IHC	Yes
STRAN-289	Estrogen Receptor-positive Breast Cancer	0.4	FGFR1	Amplification	-	No
STRAN-289	Estrogen Receptor-positive Breast Cancer	0.4	PIK3CA	p.Gln546Pro	-	Yes
STRAN-289	Estrogen Receptor-positive Breast Cancer	0.4	TP53	p.Cys238Arg	-	No
STRAN-289	Estrogen Receptor-positive Breast Cancer	0.4	TOP2A	-	IHC	Yes
STRAN-289	Estrogen Receptor-positive Breast Cancer	0.4	ERBB2	Amplification	-	Yes
STRAN-320	Triple Negative Breast Cancer	0.4	PIK3CA	p.His1047Arg	-	No
STRAN-320	Triple Negative Breast Cancer	0.4	ER	-	IHC	Yes
STRAN-320	Triple Negative Breast Cancer	0.4	TS	-	IHC	Yes
STRAN-320	Triple Negative Breast Cancer	0.4	TUBB3	-	IHC	Yes
STRAN-320	Triple Negative Breast Cancer	0.4	TOP2A	-	IHC	Yes
STRAN-320	Triple Negative Breast Cancer	0.4	PgP	-	IHC	Yes
STRAN-320	Triple Negative Breast Cancer	0.4	TP53	p.Gly266Ter	-	No
STRAN-309	Pancreatic Cancer	0.5	TP53	p.Phe328IlefsTer18	-	No
STRAN-309	Pancreatic Cancer	0.5	KRAS	p.Gly12Val	-	No
STRAN-369	Colon	0.45	AURKA	Amplification	-	No
STRAN-369	Colon	0.45	TP53	p.Arg175His	-	No
STRAN-404	Breast	0.7	CDKN2A	Deletion	-	No
STRAN-404	Breast	0.7	TP53	p.Arg213Ter	-	No

## Sheet: S3_Categorization_SA_NGS_genes
Supplemental Table S3: Clinical Relevance of 152 Genes
Gene name	Highest priority evidence
ALK	Approved targeted therapy
AR	Approved targeted therapy
AXL	Approved targeted therapy
BRAF	Approved targeted therapy
CDK4	Approved targeted therapy
DDR2	Approved targeted therapy
EGFR	Approved targeted therapy
ERBB2	Approved targeted therapy
ERBB3	Approved targeted therapy
ERBB4	Approved targeted therapy
ESR1	Approved targeted therapy
FGFR1	Approved targeted therapy
FGFR2	Approved targeted therapy
FGFR3	Approved targeted therapy
FLT1	Approved targeted therapy
FLT3	Approved targeted therapy
FLT4	Approved targeted therapy
JAK1	Approved targeted therapy
JAK2	Approved targeted therapy
JAK3	Approved targeted therapy
KDR	Approved targeted therapy
KIT	Approved targeted therapy
MAP2K1	Approved targeted therapy
MAP2K2	Approved targeted therapy
MET	Approved targeted therapy
MTOR	Approved targeted therapy
PDGFRA	Approved targeted therapy
PDGFRB	Approved targeted therapy
RAF1	Approved targeted therapy
RET	Approved targeted therapy
ROS1	Approved targeted therapy
SMO	Approved targeted therapy
SRC	Approved targeted therapy
AKT1	Approved targeted therapy
AKT2	Approved targeted therapy
AKT3	Approved targeted therapy
ATM	Approved targeted therapy
ATR	Approved targeted therapy
BRCA1	Approved targeted therapy
BRCA2	Approved targeted therapy
C11orf30	Approved targeted therapy
CBL	Approved targeted therapy
CCND1	Approved targeted therapy
CCND3	Approved targeted therapy
CCNE1	Approved targeted therapy
CDKN1A	Approved targeted therapy
CDKN1B	Approved targeted therapy
CDKN2A	Approved targeted therapy
EP300	Approved targeted therapy
FANCA	Approved targeted therapy
FANCC	Approved targeted therapy
FANCD2	Approved targeted therapy
FBXW7	Approved targeted therapy
GSK3B	Approved targeted therapy
HGF	Approved targeted therapy
HRAS	Approved targeted therapy
KRAS	Approved targeted therapy
MAP3K1	Approved targeted therapy
MITF	Approved targeted therapy
MRE11A	Approved targeted therapy
MYCN	Approved targeted therapy
MYD88	Approved targeted therapy
NRAS	Approved targeted therapy
PIK3CA	Approved targeted therapy
PIK3R1	Approved targeted therapy
PIK3R2	Approved targeted therapy
PTEN	Approved targeted therapy
RAD50	Approved targeted therapy
RAD51	Approved targeted therapy
RAD51C	Approved targeted therapy
RPTOR	Approved targeted therapy
STK11	Approved targeted therapy
STK11IP	Approved targeted therapy
SYK	Approved targeted therapy
TSC1	Approved targeted therapy
TSC2	Approved targeted therapy
VHL	Approved targeted therapy
AURKA	Clinical trials
AURKB	Clinical trials
BCL2	Clinical trials
BCL2L2	Clinical trials
CHEK1	Clinical trials
CHEK2	Clinical trials
CSF1R	Clinical trials
EPHA3	Clinical trials
EZH2	Clinical trials
FGFR4	Clinical trials
GNA11	Clinical trials
GNAQ	Clinical trials
IDH1	Clinical trials
IGF1R	Clinical trials
IKBKE	Clinical trials
MDM2	Clinical trials
MDM4	Clinical trials
MED12	Clinical trials
MYC	Clinical trials
NF1	Clinical trials
NOTCH1	Clinical trials
NOTCH2	Clinical trials
NTRK1	Clinical trials
PLK1	Clinical trials
PTPN11	Clinical trials
STAT3	Clinical trials
TET2	Clinical trials
TGFBR2	Clinical trials
TP53	Clinical trials
CDK8	Preclinical
CTNNB1	Preclinical
TNFAIP3	Preclinical
APC	Chemotherapy
ATRX	Chemotherapy
DAXX	Chemotherapy
ERCC1	Chemotherapy
ERCC2	Chemotherapy
ERCC5	Chemotherapy
GATA1	Chemotherapy
GNAS	Chemotherapy
GSTP1	Chemotherapy
JUN	Chemotherapy
KEAP1	Chemotherapy
MLH1	Chemotherapy
NFE2L2	Chemotherapy
PARP1	Chemotherapy
PRKCD	Chemotherapy
RB1	Chemotherapy
RRM1	Chemotherapy
SMAD4	Chemotherapy
SPARC	Chemotherapy
TOP1	Chemotherapy
TOP2A	Chemotherapy
TOP2B	Chemotherapy
XPA	Chemotherapy
XPC	Chemotherapy
XRCC1	Chemotherapy
ABCB1	Drug metabolism
ABCC1	Drug metabolism
CYP2B6	Drug metabolism
CYP2C19	Drug metabolism
CYP2C8	Drug metabolism
CYP2D6	Drug metabolism
DHFR	Drug metabolism
DPYD	Drug metabolism
MTHFR	Drug metabolism
SLC29A1	Drug metabolism
SLCO1B1	Drug metabolism
SULT1A1	Drug metabolism
TPMT	Drug metabolism
TYMP	Drug metabolism
UGT1A1	Drug metabolism
IDH2	Prognosis
MAP2K4	Prognosis
PBRM1	Prognosis

## Sheet: S4_SOC  _markers
Supplemental Table S4: SOC Markers for lung, breast, colorectal, and melanoma
Breast	SOC Markers			Colon	SOC Markers			Lung	SOC Markers			Melanoma	SOC Markers
	Gene	IHC / FISH / MSI	NGS		Gene	IHC / FISH / MSI	NGS		Gene	IHC / FISH / MSI	NGS		Gene	IHC / FISH / MSI	NGS
	ABCB1	IHC			APC		NGS		ABCB1	IHC			BRAF		NGS
	BRCA1		NGS		BRAF		NGS		ALK	FISH	NGS		KIT		NGS
	BRCA2		NGS		DPYD		NGS		BRAF		NGS		MGMT	IHC
	CDKN2A		NGS		EGFR		NGS		PD-L1	IHC			NRAS		NGS
	DPYD		NGS		ERCC1	IHC			EGFR		NGS		PD-L1	IHC
	EGFR		NGS		KRAS		NGS		ERBB2		NGS		PTEN		NGS
	ERBB2	IHC	NGS		MET		NGS		ERCC1	IHC
	ESR1	IHC			--	MSI			KRAS		NGS
	PGR	IHC			NRAS		NGS		MET		NGS
	PIK3CA		NGS		PIK3CA		NGS		PIK3CA		NGS
	PTEN	IHC	NGS		PTEN		NGS		RET		NGS
	SMAD4		NGS		SMAD4		NGS		ROS1	FISH	NGS
	TOP2A	IHC	NGS		TOP1	IHC			RRM1	IHC
	TUBB3	IHC			TS	IHC			TUBB3	IHC
	TYMS	IHC			UGT1A1		NGS		TYMS	IHC
									TLE3	IHC

## Sheet: S5_IHC_stain
Supplemental Table S5: IHC Stains and Scoring
Tissue	Marker	Stain type	Stain features considered	Criteria for "positive"	PMID (reference publication)
Lung	ERCC1	Nuclear	Intensity	Strong staining	25119181
Lung	MDR1 (PGP)	Cytoplasmic	Percentage of reactive tumor cells	> 33% of tumor cells staining	21508398
Lung	PD-L1	Membranous	Percentage of reactive tumor cells	≥ 50% of tumor cells staining	Dako PD-L1 IHC 22C3 pharmDx interpretation manual, US version
Lung	RRM1	Cytoplasmic	Intensity, percentage of reactive tumor cells	Score > 1. [Proportion of staining cells (0 if 0%, 0.1 if 1-9%, 0.5 for 10-49%, 1.0 for ≥ 50%) multiplied by staining intensity (scored 0-3).]	24595080
Lung	TLE3	Nuclear	Percentage of reactive tumor cells	≥ 30% tumor cells staining	19309506
Lung	TS	Cytoplasmic	Intensity, percentage of reactive tumor cells	Score ≥ 134. [ Staining intensity graded 0 to 2. Score calculated as follows: ([% cells with 1+ staining] × 1) + ([% cells with 2+ staining] × 2)]	24457236
Lung	TUBB3	Cytoplasmic	Intensity, percentage of reactive tumor cells	≥ 10% of tumor cells staining with at least moderate intensity	19123003
Colon	ERCC1	Nuclear	Intensity, percentage of reactive tumor cells	Score > 1. [Proportion of staining cells (0 for 0%, 0.1 for 1-9%, 0.5 for 10-49%, 1.0 for ≥ 50%) multiplied by staining intensity (scored 0-3).]	16957145
Colon	TOPO1	Nuclear	Percentage of reactive tumor cells	≥10% of tumor cells staining	18509181
Colon	TS	Cytoplasmic	Intensity	Moderate to strong staining	7989939
Breast	Estrogen receptor	Nuclear	Intensity, percentage of reactive tumor cells	≥1% of nuci weakly staining or <1% of nuclei with moderate to strong staining	18171419
Breast	Progesterone receptor	Nuclear	Intensity, percentage of reactive tumor cells	≥1% of nuci weakly staining or <1% of nuclei with moderate to strong staining	18171419
Breast	HER2	Membranous	Intensity, percentage of reactive tumor cells	Strong, complete staining in >10% of tumor cells	18171419
Breast	MDR1 (PGP)	Cytoplasmic	Intensity, percentage of reactive tumor cells	Any number of tumor cells showing at least intermediate staining intensity, or >30% of tumor cells showing any staining intensity	14572157
Breast	PTEN	Cytoplasmic and/or nuclear	Intensity, percentage of reactive tumor cells	Score ≥ 9. [Proportion of staining cells (scored 0-4) multiplied by staining intensity (scored 1-3).]	15324695
Breast	TOPO2A	Nuclear	Intensity, percentage of reactive tumor cells	Score ≥ 2. [Proportion of staining cells (0 for none, 1 for ≤10%, 2 for 11-50%, 4 for ≥ 80%) multiplied by staining intensity (scored 0-3).]	20052594
Breast	TS	Cytoplasmic	Percentage of reactive tumor cells	≥25% of tumor cells staining	25873048
Breast	TUBB3	Cytoplasmic	Percentage of reactive tumor cells	≥ 50% of tumor cells staining	17285590

## Sheet: S6_Antibodies_for_IHC_SATest
Supplemental Table S6: Antibodies used for IHC in the SA test
Antigen	Clone	Source	Cat. #
Estrogen Receptors	SP1	Thermo*	RM-9101
Progesterone Receptors	16	Leica †	NCL-PGR-312
HER2	SP3	Thermo*	RM-9103
MDR1 (P-Glycoprotein)	C494	Thermo*	MA1-26529
PTEN	Polyclonal	Cell Signaling ‡	9188
Topoisomerase 2a	Ki-S1	Thermo*	MS-1819
Tubulin b3 chain	Polyclonal	Abcam§	ab68193
Thymidylate Synthase	3A1	Abcam§	ab58287
ERCC1	EPR7277	Abcam§	ab129267
Topoisomerase 1	Polyclonal	Abcam§	ab109374
PD-L1	EIL3N	Cell Signaling‡	13684
RRM1	Polyclonal	Thermo*	PA5-27263
TLE3	Polyclonal	Abcam§	ab185508
* Thermo Fisher (Waltham, MA, USA), † Leica Biosystems (Buffalo Grove, IL, USA), ‡ Cell Signaling (Danver, MA, USA), § Abcam (Cambridge, MA, USA)

## Sheet: S7_Probability_of_SNP_Detection
Supplemental Table S7: Probability of detecting SNVs (A, B) and InDels (C) at various coverages and variant allele frequencies using an in-silico down-sampling experiment*.
Coverage	(A) Supporting Reads (SR) % (NA20183 - Hapmap cell line)
	2	3	4	5	6	7	8	9	10
50	0	0	0	33.5	40.7	77.5	76.1	94.5	94
100	0	8.8	41.8	76.2	90.5	97.8	99.8	99.9	100
150	0	43	81.2	98.2	100	100	100	100	100
200	7.1	75.6	97.2	99.8	100	100	100	100	100
300	44.8	95.3	99.6	100	100	100	100	100	100
400	85.5	98.1	100	100	100	100	100	100	100
500	94.3	99.5	100	100	100	100	100	100	100
Coverage	(B) Supporting Reads (SR) % (GM24385 FFPE sample)
	2	3	4	5	6	7	8	9	10
50	0	0	0	30.2	40.8	73.8	73.6	93.5	92
100	0	6.2	38.1	70.5	89.5	96.6	99.8	99.9	100
150	0	45.8	82.6	97.9	99.4	100	100	100	100
200	2.4	73.4	96.6	99.7	100	100	100	100	100
300	49.9	95.4	99.5	100	100	100	100	100	100
400	84.2	99	100	100	100	100	100	100	100
500	94.7	99.8	100	100	100	100	100	100	100
Coverage	(C) Supporting Reads (SR) % for InDels compiled from Hapmap samples
	2	3	4	5	6	7	8	9	10
50	0	0	0	31.3	36.3	68.2	68.7	87.8	88
100	0	19.4	43.4	70	85.4	94	98.1	98.8	99.8
150	5.8	49	76.5	94.1	98	100	100	100	100
200	18.6	69.3	91.5	98.9	99.9	100	100	100	100
300	46.1	90	99	100	100	100	100	100	100
400	73	95.5	99.8	100	100	100	100	100	100
500	85.7	97.9	100	100	100	100	100	100	100
*Coverage data was generated by in-silico down-sampling for SNVs from (A) the NA20813 Hapmap celline sample (B) GM24385 FFPE sample and InDels compiled from (C) NA20813, NA19190, HG03616, HG0357 Hapmap cell lines. For a given coverage, the lowest variant frequency at which the probability of detection is >95% is considered as the LOD for that coverage.

[truncated: 13 more sheets: S8A_Sensitivity_pools, S9A_SNV_Detection_Sensitivity, S9B_QMRS_FFPE_SNV, S10A_SNV_second_method, S10B_SA_vs_TSACP_SNV, S11_SNV_Specificity, S12_CNV_detection_cell_lines, S13_CNV_Second_Method, S14_Translocations_LOD, S15_Translocation_2nd_Method, S16_SAvs48-gene_test, S17_off_label_clin_trial, S18_Frequently_mutated_genes]
